# Supplementary material for: Transcriptomic analysis identifies the key genes involved in stamen petaloid in lotus (Nelumbo nucifera)
Source: BMC Genomics. 2018 Jul 27;19:554. doi: 10.1186/s12864-018-4950-0 (PMC6062958; doi:10.1186/s12864-018-4950-0)
Supplement: Supplementary file 2 — 3900 DEGs. (XLSX 749 kb) [file 12864_2018_4950_MOESM2_ESM.xlsx]

## Sheet: Additional file 2
Additional file 2. 3900 DEGs
#ID	P1_FPKM	P2_FPKM	P3_FPKM	Sp1_FPKM	Sp2_FPKM	Sp3_FPKM	St1_FPKM	St2_FPKM	St3_FPKM	P2_P3_P1_vs_Sp3_Sp2_Sp1_FDR	P2_P3_P1_vs_Sp3_Sp2_Sp1_log2FC	P2_P3_P1_vs_Sp3_Sp2_Sp1_regulated	St3_St2_St1_vs_P2_P3_P1_FDR	St3_St2_St1_vs_P2_P3_P1_log2FC	St3_St2_St1_vs_P2_P3_P1_regulated	St3_St2_St1_vs_Sp3_Sp2_Sp1_FDR	St3_St2_St1_vs_Sp3_Sp2_Sp1_log2FC	St3_St2_St1_vs_Sp3_Sp2_Sp1_regulated
NNU_00011	8.67771	17.6252	11.6031	8.62425	9.47043	11.603	48.6527	45.7665	54.8882	0.921613	-0.33424	normal	8.32e-05	-1.93255	down	4.11e-08	-2.24291	down
NNU_00012	0.126832	0	0	0	0.313901	0.250259	5.10123	11.5117	1.80052	--	--	--	0.00225047	-7.73943	down	0.0176822	-5.3945	down
NNU_00017	22.2646	25.3765	6.74372	26.7228	36.1141	52.6529	9.03953	5.78571	17.4419	0.311982	1.03114	normal	0.577631	0.680705	normal	0.0106122	1.73601	up
NNU_00032	21.8798	15.7433	31.2519	34.0847	39.3811	28.6052	162.463	146.969	151.434	0.2435	0.62265	normal	4.53e-07	-2.51597	down	2.45e-05	-1.86955	down
NNU_00034	0	0.0144733	0	0	0.0497713	0.0390572	1.43104	0.376827	0.562974	--	--	--	0.000163406	#NAME?	down	0.00610291	-4.8864	down
NNU_00035	0.423303	0.348622	0.419625	1.36264	1.12453	0.996752	0.24141	0.179179	0.232733	0.221963	1.56386	normal	--	--	--	0.0278973	2.49298	up
NNU_00037	10.9986	17.4318	11.644	10.0383	11.8526	13.5968	3.35999	2.98399	7.57658	0.992523	-0.147891	normal	0.0080252	1.52552	up	0.00482497	1.40243	up
NNU_00045	0.269469	0.159206	0.113195	0.309449	0.423299	0.950671	0.836302	0.781191	2.35392	0.451436	1.66311	normal	0.0209673	-2.55174	down	0.517315	-0.863007	normal
NNU_00047	0.34405	0.108652	0	0.184867	1.62948	0.729636	5.21308	1.1097	2.5785	0.496858	2.4754	normal	0.0122003	-4.32792	down	0.291568	-1.82774	normal
NNU_00051	0.141252	0.076279	6.18e-05	3.13497	1.4278	1.93827	158.263	66.0331	82.118	1.28e-06	5.05742	up	5.59e-15	-10.5967	down	3.87e-07	-5.5215	down
NNU_00055	9.82536	14.5102	8.20578	25.8586	25.9832	28.7664	0.997895	1.45441	10.2098	0.0245217	1.32639	up	0.230717	1.31896	normal	1.04e-05	2.66979	up
NNU_00063	0.184466	0.398107	0.229987	3.74455	1.8726	4.81023	194.223	56.0591	73.423	0.00010204	3.72776	up	6.17e-06	-8.67868	down	0.00481378	-4.92513	down
NNU_00064	179.874	186.313	214.888	268.941	225.57	210.08	663.433	604.544	595.892	0.955089	0.286126	normal	0.0210093	-1.67785	down	0.0427165	-1.3692	down
NNU_00080	48.9395	31.0703	45.2017	22.9598	34.6408	28.0532	8.2717	13.5657	15.9408	0.400289	-0.558706	normal	0.00190346	1.71245	up	0.0279255	1.17678	up
NNU_00086	2.1411	1.09632	1.40517	2.34147	3.12166	1.76071	0.602293	0.45833	0.297745	0.61221	0.658689	normal	0.0613135	1.77537	normal	0.00027187	2.45591	up
NNU_00093	7.6157	12.472	7.25443	8.2692	12.9398	17.6204	3.42231	0.95329	2.50341	0.781931	0.529431	normal	0.0110888	2.00617	up	0.000350031	2.56342	up
NNU_00096	1.0704	1.05228	0.409136	0.954328	1.71862	2.52767	3.18691	3.08117	6.3196	0.525804	1.0804	normal	0.0140763	-2.3206	down	0.198827	-1.21519	normal
NNU_00106	0.425618	0.651695	0.484968	1.5325	1.10711	1.36593	4.8659	4.27968	3.24815	0.153312	1.40052	normal	3.95e-05	-3.0699	down	0.010988	-1.64761	down
NNU_00107	11.1042	4.926	10.0947	180.182	225.097	141.968	1983.85	684.911	1305.26	2.44e-21	4.3441	up	1.2e-09	-7.29006	down	0.00334703	-2.92099	down
NNU_00117	10.3479	8.19931	7.86799	11.1421	11.6569	10.947	24.4431	18.7029	25.3544	0.90632	0.344671	normal	0.0155069	-1.42858	down	0.0478748	-1.06084	down
NNU_00120	0.54563	0.670074	1.39162	3.51441	1.61225	2.08311	33.7634	28.2788	32.1023	0.132848	1.45526	normal	2.08e-21	-5.23746	down	1.6e-17	-3.75902	down
NNU_00124	4.87825	3.14844	2.99622	5.85376	4.89078	5.40306	7.8718	9.80404	8.82215	0.597707	0.539022	normal	0.049711	-1.22365	down	0.313812	-0.663655	normal
NNU_00148	6.97544	6.06969	3.81043	5.21059	7.41738	8.93153	15.5489	16.7921	16.3891	0.856814	0.403249	normal	0.00824422	-1.56098	down	0.0333049	-1.1349	down
NNU_00151	9.99223	3.61447	1.28998	1.73862	3.06728	3.60272	0.757111	0.224914	0.561044	0.953207	-0.820865	normal	0.157269	3.26602	normal	7.31e-05	2.46921	up
NNU_00179	0.14589	0.10104	0.142897	1.19041	2.38574	4.195	10.4538	2.56262	14.0872	0.00357973	4.42307	up	0.000237414	-6.27863	down	0.232742	-1.82585	normal
NNU_00180	14.6286	12.8292	6.8235	4.18094	4.4731	3.87628	6.68171	7.10515	10.8437	0.0294474	-1.47384	down	0.657134	0.427601	normal	0.140824	-1.02492	normal
NNU_00184	38.7419	34.651	22.2054	12.1983	15.411	14.0381	30.4908	28.0902	36.5828	0.0120041	-1.15331	down	0.931123	-0.0919741	normal	0.00744291	-1.22279	down
NNU_00200	0.23939	0.262223	0.083567	0.0239297	0.0787294	0.0585894	0.0232288	0.0148449	0.0269998	0.283953	-1.91379	normal	0.016661	3.39159	up	--	--	--
NNU_00212	0	0	0	0.0893772	0.0660145	0.21602	9.40488	3.71333	6.97893	--	--	--	9.66e-13	#NAME?	down	1.78e-09	-4.93167	down
NNU_00220	146.459	35.2081	31.241	57.1239	90.6244	138.448	38.1121	27.2984	24.2464	0.985642	0.462705	normal	0.556266	1.23489	normal	0.033503	1.7203	up
NNU_00222	1.07826	0.0231121	0.154447	0.382469	1.38422	0.825015	6.73739	3.06134	11.8496	0.92962	1.00488	normal	0.00445896	-4.14157	down	0.0294628	-3.11342	down
NNU_00233	18.1725	0.255886	0.191927	1.14208	1.28147	0.57047	3.59063	3.57598	18.1745	0.000990915	2.51891	up	8.09e-10	-4.36634	down	0.00142242	-1.82489	down
NNU_00239	33.5544	27.9485	22.7569	43.9246	52.709	68.5153	106.862	56.2009	85.222	0.0236134	1.00538	up	0.00163971	-1.6652	down	0.293995	-0.634816	normal
NNU_00240	28.0392	20.5033	14.905	34.6711	38.7324	50.3558	101.959	45.3882	79.8066	0.0152079	0.973988	normal	0.00456044	-1.87517	down	0.201218	-0.876656	normal
NNU_00243	3.23894	2.16822	1.45624	13.7038	15.3824	11.8417	25.2253	11.6525	14.7895	9.62e-08	2.5776	up	0.000109005	-2.91446	down	0.736341	-0.314465	normal
NNU_00244	1.56157	2.87906	3.22906	10.4558	10.4767	8.22164	7.72878	5.00895	13.4724	0.000538914	1.91377	up	0.055248	-1.79582	normal	0.918443	0.143393	normal
NNU_00248	24.7231	68.627	38.6558	49.501	55.0668	57.6372	12.7919	14.5188	41.1331	0.987297	0.23085	normal	0.386687	0.999489	normal	0.0136874	1.25498	up
NNU_00269	0	0	0	0.253593	0.0690952	0.0922616	3.3297	3.12335	7.02874	--	--	--	4.17e-08	#NAME?	down	5.02e-05	-5.20538	down
NNU_00270	2.64891	2.43511	2.00271	0.688744	0.323354	0.211439	0.43608	0.419724	0.366066	0.0438753	-2.66389	down	0.0344592	2.7933	up	--	--	--
NNU_00277	3.28607	3.76649	2.96898	69.5682	71.0914	44.7696	536.385	725.9	562.051	1.07e-19	4.19634	up	3.22e-26	-7.51923	down	1.42e-09	-3.30248	down
NNU_00285	0.602982	3.46784	10.9704	0.525651	8.3195	5.63459	20.4179	27.4459	22.2137	--	--	--	0.0465064	-2.55295	down	0.0344844	-2.61963	down
NNU_00294	27.5076	24.6555	17.9315	11.5628	13.5765	18.0878	2.83278	6.52687	1.85326	0.207369	-0.666305	normal	5.32e-07	2.62412	up	4.96e-05	1.97758	up
NNU_00301	35.3378	30.3639	26.2954	20.1592	26.5616	28.6629	12.4987	13.0133	12.9182	0.922594	-0.275022	normal	0.019744	1.25759	up	0.041638	1.00572	up
NNU_00303	17.9107	19.8187	31.1253	14.7801	11.6833	14.1665	5.9998	8.70871	3.14136	0.245908	-0.732099	normal	0.000287533	1.93042	up	0.0207092	1.22022	up
NNU_00306	10.7892	17.1521	7.23789	9.81911	8.68817	10.4141	4.5904	3.43142	5.85023	0.97513	-0.260544	normal	0.0649808	1.3583	normal	0.0401597	1.12065	up
NNU_00320	22.0926	10.4415	12.7706	29.6203	37.9445	34.7389	130.764	102.958	100.371	0.00104676	1.19833	up	6.1e-09	-2.88241	down	0.000270066	-1.66133	down
NNU_00321	88.8999	60.4519	50.1502	36.9207	42.8914	48.3744	16.3213	8.63848	23.265	0.428614	-0.623432	normal	0.000380578	2.02671	up	0.00245248	1.42771	up
NNU_00325	8.25812	1.14299	3.12865	12.5217	10.6474	10.1116	100.56	95.6034	94.1722	0.0361326	1.37686	up	3.16e-19	-4.46413	down	1.24e-13	-3.06773	down
NNU_00326	0	0	0	0	0.140709	0.0922656	2.85205	1.23876	1.92331	--	--	--	5.17e-09	#NAME?	down	2.38e-06	-4.82337	down
NNU_00327	0.0283492	0	0	0.186733	0.350662	0.272842	2.51812	0.44692	1.43395	--	--	--	0.000732933	-7.47718	down	0.143434	-2.45062	normal
NNU_00354	14.6762	6.64752	5.16074	18.5761	23.0175	25.7601	20.8853	13.0715	15.8949	0.00422584	1.32321	up	0.162123	-0.90803	normal	0.532285	0.437808	normal
NNU_00380	2.65053	0	0.399381	1.18366	6.92394	5.57164	44.2072	6.63045	20.0316	0.384703	2.09733	normal	0.0256684	-4.56249	down	0.227834	-2.43894	normal
NNU_00384	0.434359	0.506765	0.479503	1.65578	0.725419	1.15434	2.44788	3.12941	2.85235	0.525317	1.02651	normal	0.00122242	-2.67982	down	0.0279394	-1.63248	down
NNU_00385	4.12186	5.62397	4.3451	6.09249	6.12457	4.54547	13.0512	15.6728	13.5312	0.997386	0.21787	normal	0.0472918	-1.60241	down	0.0540852	-1.36291	normal
NNU_00390	3.33451	1.6988	0.957013	3.75285	6.35006	6.35746	9.15992	3.81428	11.3733	0.0187078	1.46832	up	0.0281428	-1.99907	down	0.638081	-0.506589	normal
NNU_00396	0.269039	0.105538	0.241114	0.381576	0.391995	0.125998	1.39208	1.23377	0.340823	0.947257	0.672935	normal	0.0389681	-2.3778	down	0.166553	-1.68495	normal
NNU_00399	4.5102	3.8778	31.525	11.2024	6.26462	3.61686	41.7072	73.6344	36.6774	0.97773	-0.916444	normal	0.0394102	-1.94108	down	0.000379718	-2.83538	down
NNU_00407	13.9929	17.1238	65.6263	33.7177	53.906	18.7213	2.6063	2.75864	2.26341	0.997705	0.166506	normal	0.111303	3.45966	normal	0.000325713	3.65258	up
NNU_00413	12.9119	21.7885	32.3048	14.8649	16.2548	7.1859	0.996123	0.165839	0.785286	0.679532	-0.778273	normal	6.68e-07	5.12432	up	2.65e-10	4.37344	up
NNU_00414	0.319665	0.259493	0.397711	0.890936	1.26376	1.6793	0.037535	0.0483874	0.179175	0.0252039	2.06035	up	--	--	--	3.8e-05	4.18668	up
NNU_00416	29.762	21.5703	22.4584	25.0401	36.7609	45.5936	113.029	60.1729	90.9215	0.439379	0.579191	normal	0.000303675	-1.83216	down	0.015515	-1.22726	down
NNU_00424	7.92989	8.46845	9.22475	11.1378	12.1158	18.7361	27.8313	18.7709	33.711	0.228686	0.742745	normal	0.0120293	-1.4458	down	0.274936	-0.679978	normal
NNU_00426	0.340366	0.166203	0.135813	2.64121	2.23113	1.93797	60.3284	18.1827	34.4395	0.00313774	4.35167	up	1.18e-07	-8.28664	down	0.0017765	-3.91554	down
NNU_00427	0.226782	0.0550275	0.061369	0.883564	1.55281	1.43463	4.21643	1.77274	6.14021	--	--	--	0.000212858	-5.93147	down	0.159219	-1.7908	normal
NNU_00437	1.12848	1.24127	0.443696	2.65905	2.78216	2.45336	4.39893	7.50701	3.47771	0.0458248	1.63655	up	0.00151276	-2.55657	down	0.292	-0.901209	normal
NNU_00439	0.61983	0.227773	0.106456	0.655494	1.2307	2.00759	9.12926	1.42445	11.6524	0.12811	2.07064	normal	0.00959325	-4.60127	down	0.146802	-2.50465	normal
NNU_00442	0.593653	0.0348931	0.0407647	0.175522	0.567121	0.552661	6.85732	1.06835	5.06644	0.85232	1.17486	normal	0.0074501	-4.45631	down	0.045969	-3.2569	down
NNU_00446	95.5585	61.2845	106.545	47.4079	43.6066	29.4883	66.6206	88.1952	60.8154	0.0249897	-1.11986	down	0.738727	0.305706	normal	0.155981	-0.793216	normal
NNU_00447	0.335066	0.249783	0.0917254	2.52934	1.60499	1.36152	10.3964	5.4914	10.1308	--	--	--	1.65e-07	-5.71242	down	0.00505654	-2.36635	down
NNU_00451	6.23471	12.3305	7.62908	7.7267	6.18595	6.09233	3.33765	4.92824	3.18306	0.877752	-0.370664	normal	0.0489751	1.18937	up	0.15506	0.839254	normal
NNU_00461	3.67103	1.37386	1.58066	9.97661	9.66641	12.0112	30.5955	8.37809	18.2061	4.33e-06	2.27664	up	0.0117258	-3.13409	down	0.501242	-0.833196	normal
NNU_00480	19.7552	31.3036	36.2428	25.1242	22.9669	22.1217	8.52449	17.4105	10.533	0.894373	-0.287592	normal	0.030601	1.17795	up	0.0718289	0.911849	normal
NNU_00488	44.044	136.392	65.319	248.272	246.663	437.159	16.8501	6.37086	83.5485	0.0253855	1.84316	up	0.44947	1.17596	normal	0.000204563	3.04643	up
NNU_00491	5.99583	1.43411	2.39958	6.27408	5.34622	5.23034	25.5101	11.9782	15.2422	0.549728	0.782002	normal	0.000616907	-2.44791	down	0.00907002	-1.64421	down
NNU_00495	17.9401	20.9945	45.9912	11.865	13.633	6.77127	62.9838	90.5134	58.335	0.389558	-1.27644	normal	0.0114585	-1.42037	down	2.67e-09	-2.67407	down
NNU_00512	12.695	30.7653	11.8209	46.7907	50.8753	59.5255	11.3084	9.57044	8.96506	0.000106637	1.47916	up	0.664038	0.547412	normal	7.05e-07	2.04914	up
NNU_00524	2.65327	3.97355	1.12256	3.56843	5.07449	6.20128	1.4471	0.537751	0.19937	0.478436	0.914369	normal	0.079237	2.03848	normal	0.000382254	2.97732	up
NNU_00531	6.15647	1.97563	1.61871	5.29832	7.99414	6.39325	49.7662	28.2593	35.8332	0.426446	0.969017	normal	1.34e-10	-3.56133	down	9.89e-08	-2.57026	down
NNU_00536	0.0837093	0	0	0	0	0.0821742	4.84438	3.24856	3.34527	--	--	--	5.41e-07	-7.2839	down	6.44e-08	-7.25396	down
NNU_00551	0.334387	0.374209	0.218515	0.660435	0.733443	0.613779	3.14148	2.90143	2.20355	0.370026	1.32806	normal	8.07e-05	-3.33967	down	0.00635987	-1.98954	down
NNU_00560	1.66437	0.885123	0.59923	4.023	5.84422	6.21156	3.89227	2.88616	5.73908	4.55e-06	2.42687	up	0.0103203	-2.02372	down	0.657965	0.426433	normal
NNU_00562	7.4715	15.2505	7.9295	10.7705	10.2942	9.06835	0.92732	1.02352	1.46484	1	-0.00360305	normal	0.000107989	3.17523	up	2.17e-10	3.19378	up
NNU_00566	48.2591	20.0018	38.3428	66.7391	57.0287	45.61	142.053	197.863	139.836	0.382393	0.634162	normal	9.93e-06	-2.15662	down	0.000700445	-1.50231	down
NNU_00569	0.641071	0.0997315	0.147418	0.969412	2.41302	1.51358	11.9031	4.17943	8.42282	0.0229572	2.49068	up	7.58e-06	-4.90435	down	0.0124371	-2.39006	down
NNU_00584	9.5443	8.91156	5.36915	17.052	17.5753	26.1872	20.1508	7.52809	38.7252	0.00451871	1.33239	up	0.32867	-1.51161	normal	0.948008	-0.153875	normal
NNU_00588	0.155139	0.297806	0.0303693	3.76807	2.07275	2.44474	1.35948	0.392563	1.44477	9.36e-05	3.65111	up	--	--	--	0.317596	1.19982	normal
NNU_00591	33.9108	24.7475	17.0047	12.5084	28.496	30.7871	2.36173	1.77987	6.21647	0.999281	-0.0673923	normal	1.09e-05	2.87199	up	0.000637238	2.83025	up
NNU_00596	0.482269	0.031053	0.208166	0.299767	0.46597	1.23904	5.06521	2.76609	6.11605	--	--	--	2.17e-06	-4.38044	down	0.000195916	-2.85167	down
NNU_00599	0	0.0392371	0	0.0783716	0.0548545	0.069521	1.56334	1.80581	2.05281	--	--	--	2.88e-08	-7.70267	down	1.67e-07	-5.35561	down
NNU_00610	6.03297	1.36962	2.86728	4.13509	6.51538	9.75977	1.75822	1.1052	0.549791	0.627742	0.979895	normal	0.317528	1.54511	normal	0.00392547	2.54906	up
NNU_00619	83.0186	93.3694	87.301	95.2378	109.048	104.13	163.779	111.678	122.196	0.00580545	1.08161	up	0.000110293	-2.60763	down	0.0159974	-1.50143	down
NNU_00620	0.0416886	0.0774114	0.0651177	0.243418	0.103394	0.357385	1.17624	2.05153	3.05598	0.244969	1.98039	normal	5.63e-07	-5.18296	down	0.00058466	-3.17877	down
NNU_00623	21.4914	14.6099	17.5083	33.0326	34.3717	28.9968	72.178	55.0274	53.608	0.0626435	0.818754	normal	0.000924025	-1.66298	down	0.122691	-0.821844	normal
NNU_00631	20.4435	19.0662	16.0513	19.3488	25.6199	28.9007	43.3513	25.9003	54.8734	0.674518	0.409243	normal	0.0413606	-1.18063	down	0.262715	-0.746252	normal
NNU_00634	17.5616	7.06184	4.42226	32.3942	44.3203	50.8408	24.7448	16.2889	27.7756	2.39e-06	2.15873	up	0.030601	-1.25169	down	0.0663276	0.929448	normal
NNU_00639	0	0.0612327	0	0.413273	0.0653613	0.255644	2.68129	2.06468	2.83413	--	--	--	3.94e-06	#NAME?	down	0.00230681	-3.59038	down
NNU_00653	5.85503	6.01008	4.60936	14.9321	13.8184	12.1909	8.17929	2.17049	2.5362	0.0278332	1.25625	up	0.908396	0.195634	normal	0.0167933	1.476	up
NNU_00692	14.83	13.0339	12.8055	14.8618	11.068	13.1906	6.83648	6.98788	6.07736	0.999018	-0.0489948	normal	0.0651615	1.0539	normal	0.0371876	1.02687	up
NNU_00695	0.237887	0.142349	0	0.74769	1.42684	0.278754	19.387	1.64696	17.4023	0.208424	2.8586	normal	0.000880298	-6.90097	down	0.0390383	-4.02077	down
NNU_00706	0.335782	1.68551	0.749559	1.10376	1.58264	1.6276	3.45609	5.6519	4.96748	0.751326	0.817837	normal	0.00289951	-2.54784	down	0.0251953	-1.7062	down
NNU_00711	6.66985	3.00599	2.25294	6.16769	8.49194	8.30852	26.3703	17.6412	16.0199	0.184197	0.955976	normal	4.31e-05	-2.32697	down	0.00813286	-1.3488	down
NNU_00712	27.0918	17.2254	16.6619	21.2855	24.1393	25.9185	80.3632	51.2078	74.9586	0.931588	0.255064	normal	0.000892321	-1.73416	down	0.00178497	-1.45557	down
NNU_00717	4.82209	0	0.525181	4.59573	11.4299	6.76278	42.2025	20.2828	23.8216	--	--	--	0.000111239	-4.36608	down	0.0295763	-2.1708	down
NNU_00718	2.53128	5.38755	4.23522	5.51215	6.56889	6.9331	1.27232	1.88314	2.90018	0.267414	0.693251	normal	0.198949	1.00911	normal	0.000547184	1.72691	up
NNU_00725	0.474002	1.03213	9.51e-05	0.0643341	0.000686102	0.00220733	0.43283	1.54189	0.505831	0.273164	-4.67973	normal	0.741999	-0.742015	normal	0.0108309	-5.41765	down
NNU_00735	8.58015	1.67606	1.62345	24.3582	27.0292	17.4953	156.388	112.458	79.7878	1.92e-07	2.50367	up	1.31e-12	-4.82121	down	4.82e-05	-2.29859	down
NNU_00742	0.936808	0.651733	0.832942	2.31271	1.34554	0.684582	4.71072	5.36109	3.07339	0.77833	0.866722	normal	0.00908696	-2.48149	down	0.0734916	-1.59694	normal
NNU_00743	0.715985	0.53934	0.342111	0.962381	0.902826	0.80652	2.4262	4.46921	1.44867	--	--	--	0.0279087	-2.49675	down	0.150333	-1.65201	normal
NNU_00744	1.67887	1.70643	1.20193	11.9467	10.153	4.19536	10.4453	12.2544	11.9746	0.00883901	2.53427	up	9.27e-06	-2.94309	down	0.674484	-0.389867	normal
NNU_00748	9.53036	9.07864	9.40289	8.53724	9.37086	5.08782	33.1323	50.3519	27.6961	0.96598	-0.303393	normal	0.000264902	-1.99938	down	6.41e-06	-2.28262	down
NNU_00757	11.7828	5.84595	5.88675	15.9266	23.6345	18.1913	28.2568	17.6058	29.5467	0.027485	1.28255	up	0.011169	-1.70372	down	0.657163	-0.397833	normal
NNU_00759	11.5313	11.823	13.6316	130.414	65.1133	66.0505	127.528	62.0919	268.008	0.000842436	2.80639	up	0.0279018	-3.71059	down	0.622265	-0.881459	normal
NNU_00768	16.5884	11.268	10.0712	24.8751	31.9945	27.9967	25.3375	10.6366	16.8335	0.00532577	1.13375	up	0.664142	-0.414209	normal	0.207386	0.744072	normal
NNU_00790	2.46096	0.314646	0.410967	0.0769102	0.092147	0.504395	0.987592	1.28367	1.33435	--	--	--	0.936921	-0.211057	normal	0.028833	-2.59677	down
NNU_00792	47.9222	36.3178	35.1232	20.8553	23.5045	22.6535	15.9648	21.3784	17.7909	0.0619298	-0.815159	normal	0.0400118	1.13061	up	0.667422	0.337063	normal
NNU_00810	0.0960541	0.0540622	0.0613883	0.65144	0.38681	1.32615	36.8962	15.0054	31.4079	0.0315877	3.57973	up	3.3e-16	-8.78509	down	8.1e-09	-5.17952	down
NNU_00811	4.14895	2.51777	2.35354	3.0699	5.39647	5.93849	16.2273	7.35964	7.90422	0.48345	0.706099	normal	0.0354625	-1.7818	down	0.251284	-1.05041	normal
NNU_00815	158.39	251.964	253.524	146.292	104.51	111.739	43.1185	85.091	73.033	0.14409	-0.868221	normal	0.00300841	1.70517	up	0.130763	0.857986	normal
NNU_00825	1.24574	1.11359	1.1272	1.03515	1.09004	1.88194	0.397998	0.437787	0.553713	0.992523	0.223598	normal	0.158508	1.38229	normal	0.0359336	1.63073	up
NNU_00826	71.074	36.9834	27.5662	46.0995	50.0861	69.53	13.5367	8.7544	9.79299	0.97513	0.296495	normal	0.0437649	2.01752	up	1.14e-08	2.33689	up
NNU_00827	0.0212004	0	0.0498796	0.364965	0.176306	0.41205	18.2423	11.9743	16.193	--	--	--	5.75e-35	-9.72386	down	3.58e-28	-5.66232	down
NNU_00849	143.655	49.9427	42.7554	78.1752	156.344	147.427	372.823	195.756	201.808	0.863523	0.643695	normal	0.0266925	-1.71346	down	0.148725	-1.04615	normal
NNU_00855	17.8482	30.8398	18.3227	12.7058	15.6809	15.6608	5.41151	7.5903	6.20037	0.926585	-0.272001	normal	0.000644929	1.90453	up	0.000700445	1.65537	up
NNU_00860	20.5768	18.6921	25.6288	21.5972	18.6965	18.4204	54.532	45.2055	29.6702	0.997386	-0.124637	normal	0.0847877	-1.00189	normal	0.0220469	-1.10365	down
NNU_00863	15.9567	13.9861	16.5988	9.31184	9.50011	8.61817	7.2768	6.43906	5.35493	0.115974	-0.73526	normal	0.0146474	1.31938	up	0.348801	0.607036	normal
NNU_00868	11.6518	23.2565	11.7158	10.4322	10.6579	11.9746	5.61759	5.86182	6.00878	0.823088	-0.465825	normal	0.0324494	1.44981	up	0.145258	1.00698	normal
NNU_00873	1.38243	5.56569	3.18801	4.3114	4.19532	5.62685	1.03685	0.894486	2.94681	0.556661	0.644558	normal	0.55453	0.656543	normal	0.0498011	1.3261	up
NNU_00880	22.0899	141.348	125.774	24.6355	14.7484	8.49079	2.85798	3.32932	0.505775	0.150366	-2.58744	normal	0.000840432	5.43177	up	0.00585798	2.86416	up
NNU_00898	7.71487	6.53366	3.28964	19.4362	28.3134	16.9482	17.6015	22.7676	30.3912	0.000230774	1.88692	up	0.00251327	-2.0385	down	0.920472	-0.130714	normal
NNU_00930	3.67e-05	1.17e-05	0.133742	1.19e-05	0.0768331	0.000205208	13.102	5.36653	6.59948	--	--	--	5.11e-09	-7.61945	down	8.72e-10	-8.57746	down
NNU_00943	0.0503519	0.385177	0.0958002	0.167984	0.228412	0.180725	2.22492	1.47753	2.33156	--	--	--	0.00108372	-3.91117	down	0.00118329	-3.5583	down
NNU_00945	0	0.0501312	0.0308224	0.239117	0.381081	0.587518	1.9427	0.911102	2.09329	--	--	--	1.04e-07	-7.53342	down	0.0353759	-2.03862	down
NNU_00957	16.4017	12.6151	17.2024	18.4987	17.1369	16.1896	32.1943	30.1712	36.1955	0.993529	0.135637	normal	0.0444206	-1.11032	down	0.0569131	-0.951831	normal
NNU_00967	0.538363	0.268492	1.03139	14.5747	7.4141	20.2087	517.67	317.973	543.572	0.000122367	4.64901	up	3.55e-31	-9.75135	down	4.88e-15	-5.07476	down
NNU_00968	33.8922	41.4305	34.2774	26.3067	26.3165	25.6758	13.5342	18.45	15.2759	0.526039	-0.473777	normal	0.0254455	1.22391	up	0.170682	0.771835	normal
NNU_00969	1.13654	0.184084	0.473089	3.05008	8.13777	9.72746	22.9583	10.5284	9.36936	0.00201903	3.4647	up	0.000270188	-4.43793	down	0.447017	-0.947814	normal
NNU_00981	4.52714	5.12872	5.83076	1.64836	2.09177	0.941802	0.488547	0.0883264	0.024015	0.000422258	-1.71983	down	2.8e-11	4.72738	up	0.000170216	3.03407	up
NNU_00984	1.60471	0.692503	0.684459	0.906489	1.53651	1.15806	9.35968	5.03764	4.34283	0.995296	0.205941	normal	0.0027779	-2.1081	down	0.00552227	-1.8791	down
NNU_00985	17.9732	10.4891	11.0013	20.1666	21.5644	17.9968	24.7098	33.6696	28.8012	0.253551	0.61568	normal	0.0352547	-1.14926	down	0.434437	-0.513027	normal
NNU_01007	14.3049	8.81395	7.76699	7.50508	10.3253	14.0221	3.60191	3.50622	4.53326	0.997705	0.0869995	normal	0.103267	1.30094	normal	0.0289716	1.41188	up
NNU_01011	19.1538	9.18453	4.61415	9.84481	12.409	15.1511	60.672	21.9838	43.2274	0.997386	0.173064	normal	0.0368571	-1.8599	down	0.046651	-1.66311	down
NNU_01023	3.20156	2.08502	1.84124	34.1768	12.6384	21.145	18.1287	11.4611	40.3574	0.00199775	3.27349	up	0.0227611	-3.34311	down	0.9891	-0.0488313	normal
NNU_01032	2.34081	1.8619	3.22557	2.99194	2.84964	1.66113	8.70695	7.55106	6.51474	0.999281	0.0459602	normal	0.0102629	-1.63861	down	0.00338782	-1.57021	down
NNU_01046	1.17868	3.57211	1.69276	13.9508	9.46816	14.7021	5.69584	1.64862	19.1013	5.97e-08	2.5589	up	0.44947	-2.10483	normal	0.819024	0.479777	normal
NNU_01052	0.587526	1.36661	0.394329	0.922896	0.896872	1.21333	0.355541	0.0553727	0.26298	0.977045	0.381284	normal	0.155922	1.78324	normal	0.0368711	2.19084	up
NNU_01082	106.584	57.141	68.9508	114.799	136.613	92.3808	201.188	246.599	209.612	0.439625	0.57769	normal	0.0119945	-1.51582	down	0.153689	-0.917292	normal
NNU_01086	16.0602	7.77776	9.59171	48.1067	54.9882	27.7894	150.029	55.1153	132.521	0.000562193	2.00641	up	7.01e-05	-3.3418	down	0.0978333	-1.3124	normal
NNU_01104	2.26418	5.03193	4.25375	3.19302	1.88934	1.71417	0.445159	1.96615	1.26006	0.473329	-0.815673	normal	0.0230757	1.65392	up	0.369204	0.85632	normal
NNU_01115	2.24412	2.36588	1.80981	3.3478	3.36159	3.9276	5.64677	5.11594	5.33843	0.263516	0.766459	normal	0.0242588	-1.39176	down	0.386242	-0.602225	normal
NNU_01123	0	0	0	0.0655999	0.219445	0.192015	1.18861	0.165032	0.751377	--	--	--	0.00471621	#NAME?	down	0.264044	-2.1829	normal
NNU_01135	1.2353	1.00557	1.74464	6.78764	4.77343	5.33699	2.30269	0.645971	0.324277	0.00037302	2.11225	up	0.900949	0.263897	normal	0.000277296	2.40179	up
NNU_01139	5098.08	4561.16	2859.81	4353.99	3380.55	4020.39	865.672	603.019	542.923	0.999281	-0.0683299	normal	0.000187714	2.5533	up	1.43e-05	2.50731	up
NNU_01146	0.184604	0.489088	0.32864	1.60528	0.227942	1.21949	0.090324	0.0482471	0	0.451436	1.89224	normal	--	--	--	0.0182161	4.83529	up
NNU_01153	0.094143	0	0	0.251894	0.141839	0	4.11933	1.77872	4.93387	--	--	--	3.26e-06	-6.98588	down	3.08e-05	-4.97072	down
NNU_01170	2.18318	1.19104	3.69578	5.4099	2.78606	2.63548	20.0877	15.9321	23.2437	0.863602	0.615181	normal	7.91e-08	-3.09802	down	2.69e-07	-2.46042	down
NNU_01178	0.853589	1.71286	1.19521	3.42103	3.4573	2.6757	2.54078	5.24917	4.19714	0.071121	1.34647	normal	0.0447969	-1.67291	down	0.805606	-0.305703	normal
NNU_01185	4.35262	4.51806	4.25508	9.73018	9.95582	10.5463	13.1811	9.17025	15.5261	0.0052806	1.22738	up	0.00721922	-1.54327	down	0.738685	-0.291773	normal
NNU_01191	84.7755	53.4738	41.1298	67.0555	89.6872	103.86	156.366	97.1749	136.198	0.582772	0.541854	normal	0.0483063	-1.0973	down	0.416468	-0.531673	normal
NNU_01194	0.0824664	0.126459	0.0446924	2.14275	2.59217	1.92325	170.725	6.03024	19.1204	1.46e-09	4.94559	up	0.0526008	-9.87185	normal	0.352602	-4.89999	normal
NNU_01204	0.106962	0.186107	0.0838781	0.934663	0.756912	0.797085	6.52211	5.66872	6.73282	0.00719228	2.88586	up	3.5e-13	-5.83711	down	5.83e-07	-2.92962	down
NNU_01206	22.3846	36.5225	21.5742	24.3905	23.7541	24.5309	8.32834	8.93738	15.6751	0.993829	-0.137102	normal	0.0235856	1.29129	up	0.0183702	1.17707	up
NNU_01212	21.1216	10.9114	7.65558	24.2759	32.4234	36.7088	32.0998	15.2709	24.4589	0.0133845	1.25824	up	0.270859	-0.873559	normal	0.582945	0.408425	normal
NNU_01230	1.30923	0.633464	0.332007	2.07895	2.87956	2.34388	0.0939502	0.194532	0.749632	0.163676	1.724	normal	--	--	--	0.0113246	2.88041	up
NNU_01244	6.05337	4.17674	3.0008	10.2387	14.5393	26.926	31.6724	28.5119	47.714	0.0910449	1.94606	normal	6.96e-08	-3.07723	down	0.0964895	-1.1064	normal
NNU_01274	24.6417	33.9974	31.413	20.9479	19.656	20.6786	14.0621	16.9126	13.4622	0.437774	-0.539923	normal	0.045345	1.11848	up	0.325634	0.600922	normal
NNU_01275	25.3004	35.5121	28.2522	18.3147	13.201	15.6188	7.62619	6.77612	8.16681	0.0228081	-0.923377	normal	0.000108728	1.9308	up	0.0465907	1.02986	up
NNU_01284	6.82517	16.7802	6.02917	417.885	591.713	195.577	2575.17	4643.81	2095.03	6.56e-06	5.33327	up	2.39e-13	-8.31996	down	0.000692703	-2.96781	down
NNU_01287	389.739	224.254	524.425	154.147	137.363	41.5424	104.576	214.923	73.3264	0.0370728	-1.77662	down	0.0424918	1.52888	up	0.912848	-0.229623	normal
NNU_01295	113.646	122.557	103.283	41.4834	57.0898	58.5277	30.4911	38.5505	28.0342	0.0267311	-1.10943	down	0.00274434	1.72064	up	0.322223	0.634134	normal
NNU_01299	1185.95	1780.92	2339.69	246.115	278.082	131.852	452.858	174.058	240.689	1.12e-06	-3.03233	down	0.000328955	2.563	up	0.725791	-0.443978	normal
NNU_01300	44.7125	14.2456	16.0184	82.0854	129.018	181.096	163.05	158.471	207.791	0.00286429	2.38584	up	3.05e-09	-2.84628	down	0.552552	-0.437228	normal
NNU_01301	35.2784	28.1805	26.4617	18.0024	25.8491	25.9206	11.8302	13.4508	13.6998	0.507197	-0.483744	normal	0.037664	1.14291	up	0.241683	0.682379	normal
NNU_01302	0.740275	0.550016	0.490646	0.518255	0.254391	0.301815	0.0829339	0.0837859	0.0421557	0.722266	-0.733467	normal	0.00164975	3.22051	up	0.0195922	2.50567	up
NNU_01308	10.0365	20.6042	12.3983	27.177	10.4255	10.548	6.75438	6.82609	4.78943	0.997705	0.133841	normal	0.0481358	1.19909	up	0.26188	1.35153	normal
NNU_01321	0.793698	0.662137	0.75148	0.724487	0.863519	0.596063	0.166526	0.0803037	0.0244465	1	0.0183971	normal	0.007707	3.14174	up	0.00344513	3.18385	up
NNU_01326	0.537181	2.1337	1.41897	1.80118	1.34109	1.95203	29.8285	20.0894	24.3324	0.961991	0.444117	normal	1.61e-14	-4.34052	down	1.96e-16	-3.87123	down
NNU_01329	16.8781	18.7184	24.9263	16.8618	19.6027	7.76323	8.54049	6.48832	8.43167	0.738208	-0.459246	normal	0.0122092	1.37937	up	0.202592	0.943353	normal
NNU_01334	138.258	27.4694	13.2958	39.0146	39.1154	20.1964	131.302	69.1225	200.311	0.975526	-0.870001	normal	0.428845	-1.15393	normal	0.0407565	-2.0053	down
NNU_01346	36.7655	62.7008	57.8313	43.975	43.3832	42.8795	18.0869	19.3536	21.936	0.942191	-0.253527	normal	0.0232354	1.32899	up	0.0398195	1.09916	up
NNU_01347	21.4707	16.1055	25.3621	24.4818	28.4077	31.4107	46.0342	85.2547	47.1471	0.627742	0.439791	normal	0.014888	-1.5259	down	0.106937	-1.06403	normal
NNU_01349	10.7141	8.59664	10.0337	11.6973	12.1863	12.122	25.8414	19.2518	23.8237	0.962427	0.254353	normal	0.0304001	-1.26502	down	0.0626458	-0.986587	normal
NNU_01360	7.01376	9.80694	7.45525	7.33803	6.89916	9.49573	2.46777	1.56933	3.48397	1	0.0291621	normal	0.010816	1.62999	up	0.00136255	1.68403	up
NNU_01367	2.42238	0.781255	1.05618	3.60471	4.22246	4.18731	9.17633	6.88524	12.7728	0.0396986	1.45383	up	1.68e-05	-2.77168	down	0.0257016	-1.29533	down
NNU_01378	2.8674	1.61159	0.982754	7.17695	11.9551	13.2093	20.6126	14.3704	7.99102	9.69e-06	2.61118	up	0.000942007	-3.02513	down	0.739063	-0.391079	normal
NNU_01380	20.3646	5.0069	2.32433	11.2925	17.2274	19.312	2.97259	1.44822	8.21946	0.873077	0.768258	normal	0.689015	1.13986	normal	0.00130952	1.93079	up
NNU_01384	1.38666	0.340704	0	0.733906	1.82139	2.36009	10.0557	4.20369	13.6209	--	--	--	0.00119156	-4.11365	down	0.0276042	-2.62525	down
NNU_01385	0.851051	0.318156	0.280023	3.32716	4.37004	5.32002	24.0299	6.91415	7.12877	4.89e-06	3.23097	up	0.0128033	-4.80722	down	0.393196	-1.5519	normal
NNU_01392	36.9446	30.5128	21.5488	24.9035	32.0371	25.7779	11.0883	8.94514	17.5422	0.994323	-0.139633	normal	0.0222509	1.36168	up	0.0161691	1.24451	up
NNU_01396	7.93795	5.29943	6.66526	9.73221	9.683	6.21587	33.6704	26.7628	35.1809	0.750221	0.38496	normal	4.27e-06	-2.22285	down	1.52e-05	-1.81593	down
NNU_01400	0.0836698	0.836318	0.389697	1.55132	1.97195	2.15797	2.60563	1.85915	4.22712	0.103544	2.19722	normal	0.017091	-2.82567	down	0.720558	-0.601941	normal
NNU_01416	2.54028	7.81162	2.91476	6.46785	7.41527	8.7145	0.833463	1.32211	1.99897	0.545997	0.700872	normal	0.15791	1.71661	normal	0.00026058	2.44121	up
NNU_01418	0.91975	0.633801	0.375242	1.51687	2.0924	2.18028	3.56002	23.4325	58.1935	0.00755124	1.58634	up	0.0451439	-5.25533	down	0.174675	-3.64717	normal
NNU_01422	20.2543	24.3433	23.5767	23.0506	22.4417	20.007	68.6896	50.7686	55.1687	0.99865	-0.0508662	normal	0.00834189	-1.38629	down	0.00149936	-1.4138	down
NNU_01426	0.454332	0.236921	0.318496	0.372815	1.19967	0.955134	4.93328	1.6076	2.91095	--	--	--	0.00310582	-3.44717	down	0.0816919	-1.93512	normal
NNU_01428	9.26728	11.7713	6.07863	4.40339	3.65276	5.00661	1.60901	1.65443	0.829256	0.0746877	-1.05406	normal	1.43e-06	2.79727	up	0.000458716	1.76458	up
NNU_01435	4.46264	3.07692	2.30199	5.53529	6.07508	6.2312	14.3951	6.3931	8.65183	0.284509	0.834	normal	0.0322415	-1.57207	down	0.356724	-0.714139	normal
NNU_01438	2.87591	4.69152	3.10346	3.10149	4.20849	4.66655	1.15498	0.729387	1.43945	0.997386	0.19993	normal	0.0963158	1.67598	normal	0.0206685	1.9015	up
NNU_01450	11.9003	5.88962	14.5319	11.0544	10.1926	10.7109	90.6827	49.585	78.0155	1	-0.00418227	normal	1.09e-07	-2.76135	down	4.66e-08	-2.74041	down
NNU_01460	58.3459	31.3311	25.5884	28.5157	40.3246	45.4102	17.6676	23.0739	12.1213	1	-0.00490427	normal	0.171093	1.10098	normal	0.0181342	1.11722	up
NNU_01470	1.27427	2.91258	2.4458	4.64891	3.94602	4.42344	10.4904	9.76238	10.1696	0.336807	0.984665	normal	0.00151217	-2.24155	down	0.0579043	-1.23318	normal
NNU_01475	26.8541	32.7417	23.5286	35.7904	14.88	23.131	8.91073	7.32314	9.45949	0.996767	-0.166266	normal	0.000986808	1.66757	up	0.0409179	1.52196	up
NNU_01476	0.0167515	0.0469519	0	0.0477902	0.0258321	0.0348706	0.222461	0.456476	0.558234	--	--	--	0.00149251	-4.29862	down	0.00380082	-3.68958	down
NNU_01485	3.20264	1.29864	2.76179	1.46019	1.93501	0.943436	4.15931	6.06483	3.67272	0.712806	-0.707726	normal	0.353421	-0.885084	normal	0.0267859	-1.57211	down
NNU_01487	12.6739	34.9362	34.5623	11.6447	9.29274	8.57266	2.79727	2.34036	2.29446	0.125666	-1.4856	normal	0.000115359	3.49101	up	3.15e-05	2.02903	up
NNU_01507	0.627284	0.647917	0.456855	1.57335	2.2964	2.76776	11.6007	5.24128	15.3575	0.00282552	1.9466	up	6.95e-05	-4.28407	down	0.0188468	-2.31143	down
NNU_01508	114.136	148.954	195.939	81.0177	80.9442	83.6483	56.4901	49.8218	49.3097	0.1589	-0.877046	normal	0.010242	1.55326	up	0.276019	0.70058	normal
NNU_01509	300.116	110.371	123.413	113.197	120.15	148.946	40.4834	64.6706	44.7375	0.974825	-0.401378	normal	0.120968	1.89318	normal	0.000598265	1.51208	up
NNU_01524	4.34612	7.54936	8.04902	5.06956	5.16408	5.34611	1.74902	2.9633	2.47785	0.908942	-0.33639	normal	0.0370543	1.45251	up	0.088751	1.13898	normal
NNU_01525	61.5714	49.5391	53.007	55.8926	74.0828	69.8097	132.337	111.688	127.564	0.936889	0.248675	normal	0.0317655	-1.16961	down	0.0796096	-0.897888	normal
NNU_01544	9.21914	19.721	17.8055	18.7776	18.6909	16.7995	4.9498	5.74928	14.845	0.94992	0.242104	normal	0.336708	0.853622	normal	0.0304092	1.1202	up
NNU_01546	0.473841	0.174272	0.170596	0.0834981	0.649177	0.412422	4.37656	2.09165	5.89935	--	--	--	6.55e-06	-4.02629	down	9.56e-05	-3.37487	down
NNU_01551	1.74516	1.27849	1.56589	34.0648	30.4489	9.51239	45.5347	164.941	35.3423	0.00127516	4.0463	up	0.0151786	-5.7839	down	0.460595	-1.72263	normal
NNU_01552	0.209773	0.0132232	0.0295887	0.292153	0.677594	0.428357	7.4717	1.21589	1.36899	0.0298506	2.64418	up	0.0852145	-5.5004	normal	0.378432	-2.83297	normal
NNU_01568	7.32354	15.4389	12.878	17.1446	9.76911	13.6489	5.01969	3.13717	2.58493	0.987942	0.209284	normal	0.00498981	1.70074	up	5.55e-05	1.93333	up
NNU_01576	19.9618	15.9488	13.5931	22.2501	14.3628	15.9672	5.46995	10.954	5.40415	0.997386	0.0978868	normal	0.0261469	1.22827	up	0.00326937	1.34397	up
NNU_01580	7.00231	14.3353	13.8564	3.82508	2.95807	2.31026	4.46507	8.34378	3.75763	0.00136422	-1.93732	down	0.0689767	1.17051	normal	0.390484	-0.746774	normal
NNU_01581	36.6863	5.79661	10.7382	47.4768	64.6414	79.1194	40.6002	16.93	35.8803	0.00485465	1.83848	up	0.547486	-0.810942	normal	0.0376786	1.05124	up
NNU_01585	9.06957	0.982681	2.46299	8.66137	16.2151	19.9033	22.1459	9.70833	30.5053	0.0869592	1.82451	normal	0.0318608	-2.3079	down	0.732398	-0.458886	normal
NNU_01599	3.10108	2.45043	2.32959	4.60919	7.35336	8.68402	10.0116	8.81494	10.2989	0.0125759	1.40394	up	0.0039105	-1.88333	down	0.587622	-0.454987	normal
NNU_01602	6.81556	12.2468	4.70103	2.54124	1.33458	2.35292	3.75708	2.42951	1.20434	0.0408119	-1.93952	down	0.0589541	1.61993	normal	0.838757	-0.298424	normal
NNU_01607	0.277368	0.252271	0.240023	1.25725	5.93909	1.26051	3.14165	20.2197	2.42589	0.0245971	2.74322	up	0.113127	-3.80237	normal	0.66526	-1.04001	normal
NNU_01612	20.977	23.0584	28.6726	24.9594	28.4078	20.6167	64.0647	53.1593	43.9093	1	0.023755	normal	0.0455638	-1.12697	down	0.0261126	-1.07968	down
NNU_01632	3.06056	1.40814	1.11235	7.68427	7.88158	10.1662	42.8827	10.5334	48.3941	0.000268192	2.21371	up	0.00247172	-4.2288	down	0.12772	-1.9907	normal
NNU_01641	57.2988	23.9416	20.277	52.1583	68.028	73.2577	130.916	79.6661	87.1724	0.203279	0.929483	normal	0.00512907	-1.56285	down	0.365714	-0.610658	normal
NNU_01647	24.8074	14.1388	16.5085	31.6495	44.8641	36.5641	716.472	161.841	336.092	0.0147406	1.08002	up	0.00838814	-4.63939	down	0.0442199	-3.5329	down
NNU_01653	2.54211	1.92708	2.44652	5.5374	4.95463	3.1417	6.6935	6.51796	6.61715	0.152014	1.11116	normal	0.032196	-1.63691	down	0.5917	-0.504233	normal
NNU_01664	1.4177	0.233705	0.632724	5.80429	6.66586	7.49811	117.464	162.588	254.6	1.36e-11	3.10726	up	2.98e-15	-7.90133	down	5.54e-08	-4.77245	down
NNU_01672	3.40286	2.16097	2.30645	8.05863	8.77641	9.60135	80.6345	54.2544	58.5621	0.00105537	1.76471	up	6.88e-20	-4.65703	down	2.96e-12	-2.86891	down
NNU_01684	3.99632	1.38402	1.34094	5.89133	7.03868	6.36083	29.5231	19.5856	27.0733	0.248153	0.971746	normal	0.000275527	-2.43747	down	0.0154087	-1.44256	down
NNU_01692	1.6629	4.66271	2.84949	2.33836	3.93189	3.50255	11.9126	5.44114	8.55489	1	0.0264275	normal	0.0330303	-1.52444	down	0.0326459	-1.47125	down
NNU_01697	4.02421	4.03332	3.95455	2.4366	3.01723	3.10268	0.192093	0.31394	0.278245	0.911559	-0.481432	normal	4.16e-05	4.03548	up	0.000144469	3.57697	up
NNU_01700	0.51952	0.171569	0.26701	0.678945	0.64027	0.948971	2.1028	0.381474	2.34291	0.194353	1.63225	normal	0.0404163	-2.93288	down	0.369204	-1.27644	normal
NNU_01712	3.547	17.6699	4.59349	2.68897	1.91102	1.33999	0.216381	0.352872	0.254823	0.598414	-2.09691	normal	0.0388321	5.18879	up	0.00389056	3.11048	up
NNU_01718	0.0508897	0.0681475	0.181523	1.32797	4.56275	2.30684	16.5766	2.68815	7.87189	0.00102794	5.77205	up	0.00848323	-6.87929	down	0.663353	-1.0754	normal
NNU_01727	4.64324	5.77762	12.2349	12.2774	13.0184	11.7191	4.72359	6.31754	2.91331	0.308771	0.726913	normal	0.551578	0.676395	normal	0.00514178	1.42706	up
NNU_01728	0.358857	0.131594	0.496938	0.522829	0.599413	0.757696	3.93537	0.995676	5.15382	--	--	--	0.0226862	-3.49548	down	0.0981613	-2.51434	normal
NNU_01736	2.76113	0.563835	1.47577	5.37653	5.7194	8.63129	24.3463	16.0634	28.0999	0.00340388	1.96168	up	2.35e-10	-3.85066	down	0.000182141	-1.86556	down
NNU_01738	0	0	0	0.195212	0.143298	0.187003	13.7537	5.51174	15.4611	--	--	--	6.45e-10	#NAME?	down	2.31e-07	-6.37155	down
NNU_01742	4.61745	5.95443	0.847068	23.2491	30.1294	66.5376	56.1172	30.1644	51.802	0.0159029	3.38792	up	5.01e-08	-3.78559	down	0.783453	-0.372822	normal
NNU_01756	36.919	44.4447	41.2769	22.2808	19.635	17.3763	18.1875	25.104	18.8301	0.00580545	-1.05552	down	0.0838315	0.98913	normal	0.975062	-0.0452935	normal
NNU_01760	0.0725344	0.0944926	0.0566668	1.57527	0.814974	1.82376	45.2091	25.591	32.7804	1.45e-05	4.65007	up	1.64e-30	-9.27908	down	4.85e-15	-4.60627	down
NNU_01769	117.536	91.7778	72.4856	65.6239	75.0557	77.1419	54.8957	32.6062	41.2079	0.829102	-0.350876	normal	0.0494143	1.11899	up	0.15311	0.791661	normal
NNU_01770	2.72246	8.06425	3.02849	5.20397	5.1707	6.21061	2.04814	1.55601	2.82723	0.969641	0.371571	normal	0.41102	1.12695	normal	0.00978144	1.52209	up
NNU_01772	2.77682	1.96523	1.34074	10.1083	10.4522	15.4825	37.7649	5.66256	20.5854	2.65e-08	2.57613	up	0.0411569	-2.88217	down	0.876028	-0.280407	normal
NNU_01774	0.105112	0.107905	0.121728	0.272212	0.127476	0.185665	1.22729	0.752834	0.556815	--	--	--	0.00396052	-3.11692	down	0.0342554	-2.12724	down
NNU_01782	1.23574	0.940207	1.04307	2.68613	2.82434	3.15324	5.52419	5.06427	2.46996	0.00676188	1.5217	up	0.00387727	-1.93669	down	0.668322	-0.392822	normal
NNU_01783	0.062604	0.129631	0.193695	0.586026	0.92506	0.363039	14.0251	5.46482	3.94641	--	--	--	0.00111283	-6.13448	down	0.03307	-3.68617	down
NNU_01808	10.5709	12.4279	15.8371	31.9136	25.3892	24.8999	29.6618	31.5961	35.5148	0.00697991	1.15032	up	0.0180997	-1.36485	down	0.848644	-0.192158	normal
NNU_01828	13.4338	7.65466	5.59495	10.0978	12.7953	18.3247	7.03617	7.25213	5.80853	0.587244	0.663515	normal	0.681508	0.409494	normal	0.0484699	1.09536	up
NNU_01833	6.50153	2.83063	1.7821	7.58392	10.6867	12.9753	16.2267	6.42618	17.7453	0.0498719	1.37911	up	0.0547685	-1.86975	normal	0.689003	-0.466525	normal
NNU_01846	4.45516	9.66113	6.51542	7.69117	8.23236	11.5774	0.586629	0	0.322919	0.94039	0.421713	normal	1.45e-05	4.60496	up	1.08e-08	5.0564	up
NNU_01865	45.2943	91.5578	47.9373	65.6058	81.9518	89.3518	9.27638	6.92308	54.4132	0.875268	0.348969	normal	0.266422	1.31913	normal	0.0145226	1.69393	up
NNU_01878	0.38895	0.0341951	0.0763322	4.594	2.01265	6.74274	107.649	145.179	181.254	0.000267158	5.07292	up	2.25e-44	-10.1353	down	3.08e-20	-5.04406	down
NNU_01879	3.62713	1.3315	1.50011	3.46601	1.02958	1.26319	10.3179	10.8406	9.41233	1	0.0110417	normal	0.000283268	-2.3552	down	0.000482416	-2.32268	down
NNU_01893	0.621183	0.19877	0.042449	1.74455	3.59483	3.09536	10.2949	3.21835	5.94874	9.7e-05	3.2688	up	0.00448598	-4.15364	down	0.555433	-0.861267	normal
NNU_01899	3.63099	1.60154	1.0041	4.94146	9.07599	13.276	68.1067	21.2254	49.4956	0.0285535	2.15969	up	0.000133529	-4.40788	down	0.03679	-2.22274	down
NNU_01901	1.08502	0.939531	2.70948	2.18784	1.76417	1.75921	0.243522	0.753797	0.357437	0.906269	0.457253	normal	0.127353	1.79166	normal	0.0033226	2.27079	up
NNU_01905	1.58522	5.38333	2.34895	0.948302	1.54285	0.52856	0.151396	0.0673323	0.0746934	0.621476	-1.35884	normal	0.0025115	5.03179	up	0.0110198	3.69606	up
NNU_01906	2.28588	1.27023	1.79369	3.61326	4.98203	4.87205	3.3747	1.8956	3.79433	0.0231413	1.37484	up	0.440524	-0.80516	normal	0.509578	0.59508	normal
NNU_01922	0.0719765	0.0167097	0.0281041	0.0644898	0.0535753	0.106643	0.705895	0.363141	0.478469	--	--	--	0.000490543	-4.00247	down	0.00450384	-2.89671	down
NNU_01929	15.2877	11.8817	19.3745	17.0486	18.657	19.4153	118.987	63.1632	77.04	0.938227	0.246503	normal	0.00028155	-2.32767	down	0.000950248	-2.05585	down
NNU_01933	0	0	0	0.105984	0	0	1.56013	1.58816	1.05444	--	--	--	1.02e-06	#NAME?	down	1.99e-05	-5.2716	down
NNU_01940	9.00623	10.7684	8.37713	18.7088	18.4511	23.1272	8.66008	5.21443	15.2269	0.00513219	1.11621	up	0.967459	-0.055698	normal	0.0305376	1.08544	up
NNU_01955	0	0.113891	0.0600588	0.0877293	0	0.128569	0.317848	0.821231	1.15466	--	--	--	0.000516294	-3.99641	down	0.0012084	-3.32953	down
NNU_01957	17.5817	9.72826	8.64813	16.6411	23.8038	23.642	4.73239	5.48093	15.5416	0.283774	0.848544	normal	0.746088	0.467861	normal	0.0474362	1.3399	up
NNU_01958	0.472916	0.369571	0.483272	0.596126	0.462635	0.610496	0.200792	0	0	0.992556	0.375062	normal	--	--	--	0.0195837	3.16242	up
NNU_01959	1.11463	0.500738	0.460824	1.13072	1.10143	1.40484	3.38046	2.00169	3.93029	0.739502	0.815801	normal	0.0160402	-2.18995	down	0.118084	-1.35134	normal
NNU_01964	19.6228	22.2753	13.4103	30.7696	40.1547	40.1843	73.2019	42.2238	54.7072	0.0227842	0.998328	normal	0.00160894	-1.65555	down	0.293236	-0.633009	normal
NNU_01965	0.930175	0.524501	0.0433832	3.48647	3.45794	1.58935	11.6897	8.60686	9.12943	0.00258197	2.68416	up	5.36e-08	-4.46778	down	0.00929495	-1.76613	down
NNU_01975	18.933	13.8916	15.5672	21.5809	25.3967	25.1281	90.0032	53.2746	49.2406	0.272143	0.602724	normal	0.00123686	-2.01759	down	0.0217436	-1.39074	down
NNU_01987	0.0274288	0	0	0.378888	0.29174	0.606017	12.3696	7.25637	10.6914	--	--	--	7.48e-25	-10.2453	down	3.63e-16	-4.5779	down
NNU_01988	0.0527532	0	0	1.65766	0.549219	0	2.52717	0.724779	1.48282	--	--	--	0.000258822	-6.6238	down	0.588896	-1.08465	normal
NNU_02021	22.0023	30.8822	15.606	57.9286	42.2858	70.14	19.6652	19.926	35.1773	0.00362259	1.33399	up	0.892223	-0.145434	normal	0.00846439	1.21133	up
NNU_02023	0	0.048855	0.0541525	0.190279	0.0524781	0.138119	0.534526	2.3467	2.89165	--	--	--	0.000560228	#NAME?	down	0.0185971	-4.22335	down
NNU_02025	1.26874	0.681609	0.571943	1.16488	1.36834	1.14771	3.48966	2.7102	4.18055	0.967672	0.452249	normal	0.0192174	-2.06391	down	0.0441139	-1.58941	down
NNU_02042	15.6142	19.7004	33.7362	16.7394	11.3744	11.6134	3.63651	9.63097	4.56253	0.543949	-0.783718	normal	0.0132176	1.91821	up	0.0686055	1.15477	normal
NNU_02059	421.224	390.571	191.76	66.8987	54.4221	65.4524	25.0296	2.82885	14.6158	0.000710347	-2.41809	down	5.93e-09	4.55532	up	1.35e-06	2.16218	up
NNU_02060	5.44519	3.43905	3.384	3.40713	4.11975	4.23554	10.7595	6.80281	9.7812	0.999018	-0.0552817	normal	0.0542087	-1.11747	normal	0.0184923	-1.14885	down
NNU_02072	52.5131	97.2128	54.0855	131.508	143.461	182.157	27.5845	20.5095	170.409	0.00249155	1.16769	up	0.956935	-0.170742	normal	0.433541	1.02278	normal
NNU_02094	0.224343	0.108262	0.213531	40.6324	26.7412	6.16808	35.815	31.8108	9.86508	0.000412061	7.11958	up	2.79e-08	-7.24598	down	0.971447	-0.108203	normal
NNU_02124	0	0.0286078	0	0.102619	0.0584422	0.214681	6.59658	1.6332	4.79348	--	--	--	8.14e-07	-8.97996	down	0.000295333	-5.55247	down
NNU_02130	5.31433	6.487	4.30877	12.4257	8.90628	12.4647	7.92737	10.2131	10.6134	0.0421048	1.05201	up	0.224426	-0.906718	normal	0.885041	0.16676	normal
NNU_02140	150.807	106.552	169.99	67.6338	56.3062	49.4222	47.9868	47.1057	40.3848	0.0012527	-1.30386	down	0.00152613	1.6736	up	0.5917	0.391896	normal
NNU_02149	8.39001	5.03576	4.48734	13.256	13.0769	13.1555	169.582	41.8645	115.052	0.0734188	1.13538	normal	0.00132359	-4.23575	down	0.0160073	-3.07591	down
NNU_02154	78.172	69.4094	166.902	46.01	33.0044	26.838	17.9056	29.0494	15.005	0.212527	-1.55096	normal	0.0193454	2.32056	up	0.167619	0.790877	normal
NNU_02161	4.25064	5.20957	4.81478	7.08586	6.3294	7.56551	11.6169	10.9361	12.8694	0.572173	0.559925	normal	0.0289101	-1.3341	down	0.228074	-0.750849	normal
NNU_02177	19.8004	10.3028	14.8566	8.3701	12.1904	10.223	21.2972	23.2474	22.2834	0.615969	-0.522294	normal	0.433945	-0.598662	normal	0.042387	-1.0979	down
NNU_02181	18.6387	16.8199	21.8998	23.8879	19.0779	26.4318	257.523	155.081	214.606	0.972307	0.283774	normal	1.03e-12	-3.49579	down	9.52e-12	-3.18724	down
NNU_02188	0.0764826	0.226194	0.06981	1.102	1.39684	0.56007	0.823873	5.26662	0.882078	0.000147406	3.13147	up	0.243386	-4.39103	normal	0.73699	-1.24367	normal
NNU_02192	15.6077	16.6689	13.6031	19.3219	21.1251	22.5239	54.3522	34.084	34.3733	0.59827	0.442553	normal	0.00817112	-1.38026	down	0.0721449	-0.913645	normal
NNU_02197	8.55581	5.33072	5.64025	13.7313	12.4164	9.86569	99.449	33.8326	66.3579	0.126731	0.868523	normal	0.000751578	-3.37054	down	0.00995334	-2.47862	down
NNU_02215	0.0920886	0.276951	0.411324	2.151	1.50576	0.606446	0.110512	0.188801	0.0608135	0.0648112	2.46276	normal	--	--	--	0.00306348	3.63573	up
NNU_02221	6.28073	2.05213	2.6474	2.74568	4.52193	3.15394	25.7279	18.0196	22.0608	0.999281	-0.0760639	normal	7.43e-08	-2.59503	down	9.65e-11	-2.64855	down
NNU_02224	19.7753	9.71244	9.14523	15.1595	20.7558	21.6987	53.59	31.6454	37.5548	0.58141	0.582802	normal	0.00110904	-1.65804	down	0.03409	-1.05173	down
NNU_02242	29.5609	26.492	26.6856	35.625	43.1179	35.3892	118.641	103.387	96.5676	0.519086	0.4785	normal	0.000165517	-1.93502	down	0.00232623	-1.43355	down
NNU_02247	2.58135	5.0071	4.11382	4.37578	3.07237	2.72621	0.985257	0.997638	1.74011	0.997386	-0.173189	normal	0.0465633	1.65107	up	0.0433107	1.50018	up
NNU_02259	2.71868	3.58386	2.18119	0.973403	1.16379	1.35345	0.628526	0.372702	0.516612	0.0307774	-1.26393	down	0.000510496	2.48811	up	0.168796	1.24879	normal
NNU_02263	8.33973	4.18573	2.94874	16.1693	17.3642	16.813	14.0932	1.78507	5.13492	0.000399496	1.70877	up	0.853145	-0.452537	normal	0.0431309	1.28108	up
NNU_02274	9.85875	3.84156	10.3245	21.3201	27.949	29.5171	88.1243	33.787	59.7853	1.49e-06	1.70508	up	0.000468584	-2.98709	down	0.113297	-1.25533	normal
NNU_02281	11.5099	10.5675	12.4235	27.345	24.3415	22.3224	69.4035	57.3542	54.0801	0.0151947	1.00227	up	0.00145509	-1.68832	down	0.314958	-0.663209	normal
NNU_02283	6.57489	3.54577	3.70521	9.78131	10.182	11.4088	19.8289	19.8282	15.9535	0.00891124	1.19928	up	0.000154135	-2.0179	down	0.159779	-0.796533	normal
NNU_02284	2.1182	5.69016	0.0335488	7.22906	14.3939	5.47546	15.3029	47.912	24.6309	--	--	--	0.0013364	-3.78411	down	0.105481	-1.84123	normal
NNU_02286	0.943444	0.0554589	0.184756	1.95536	1.83939	2.27539	3.31515	7.70603	6.36679	0.00566586	2.42259	up	2.41e-06	-3.91828	down	0.0446157	-1.47839	down
NNU_02293	0.829596	0.470434	0.942001	8.01548	3.59758	9.57325	345.695	160.773	324.382	0.00113509	3.33619	up	3.2e-22	-8.65068	down	4.77e-12	-5.28946	down
NNU_02297	16.3461	24.1171	13.8093	14.0943	13.4181	10.7987	3.82109	3.10906	3.15403	0.539116	-0.498214	normal	1.35e-06	2.49235	up	1.08e-05	2.01596	up
NNU_02326	0	0	0.022109	0.0565954	0.0421877	0	1.43736	1.33615	1.66127	--	--	--	2.24e-08	#NAME?	down	1.91e-07	-5.86722	down
NNU_02333	10.3329	17.8248	14.0568	14.4578	14.1625	12.2994	0.786431	1.37791	3.24465	0.997386	-0.0850257	normal	3.97e-10	3.27879	up	5.23e-13	3.21688	up
NNU_02335	21.8558	13.5771	14.5355	22.9222	26.2476	24.8234	69.0484	24.336	50.781	0.699514	0.438475	normal	0.0424918	-1.40244	down	0.178714	-0.939651	normal
NNU_02337	56.5844	36.2482	40.7096	70.1549	103.564	81.5842	230.31	130.696	175.673	0.0206217	0.961821	normal	6.65e-05	-2.09817	down	0.0401605	-1.11214	down
NNU_02340	0.886903	0.126805	0.341423	3.96231	2.67485	1.87612	2.45617	13.9879	1.77519	0.00605789	2.68307	up	0.234521	-3.98948	normal	0.700763	-1.29467	normal
NNU_02357	2.00396	0.359591	1.11887	55.6604	55.5825	14.4248	427.254	576.828	312.312	0.000310702	5.01814	up	1.12e-40	-8.46101	down	3.29e-12	-3.42588	down
NNU_02369	1.75368	1.88685	1.55913	2.47397	2.48926	1.59576	6.47112	4.60268	5.3215	0.972307	0.34552	normal	0.0338758	-1.63134	down	0.065324	-1.26357	normal
NNU_02370	7.21812	1.66086	5.06333	10.4836	22.9438	24.281	65.3808	26.6565	58.3578	0.0154012	2.05381	up	4.03e-05	-3.45315	down	0.0881483	-1.37221	normal
NNU_02371	62.5161	71.9796	103.274	473.918	568.657	227.192	3354.26	3630.86	2246.38	0.00343603	2.17852	up	7.44e-08	-5.0285	down	0.000416366	-2.82781	down
NNU_02378	30.3909	51.1262	29.262	38.4134	44.6413	58.3317	10.3776	11.4427	27.3081	0.867107	0.34343	normal	0.100735	1.15205	normal	0.00155234	1.51993	up
NNU_02379	0.575025	0.766664	0.478221	1.72899	0.961299	1.82236	0.285526	0.184159	0.673725	0.165511	1.37092	normal	0.678099	0.720985	normal	0.0219332	2.11558	up
NNU_02391	1.17476	0.871379	0.45114	1.2499	2.04598	1.85458	7.23461	1.97399	10.0563	0.277466	1.25112	normal	0.0255666	-2.92594	down	0.207508	-1.64921	normal
NNU_02396	0.136358	0	0	0.182515	0	0.132358	0.915018	5.50401	8.78187	--	--	--	0.00278264	-6.9719	down	0.0112724	-5.63441	down
NNU_02401	2.23947	2.20642	2.95986	2.80631	2.65454	2.39881	6.94583	11.1045	9.97848	0.999383	0.0497385	normal	0.0120293	-1.70757	down	0.0041497	-1.63562	down
NNU_02421	3.05335	3.37252	5.05165	6.63803	4.93847	5.86058	12.1536	15.6437	10.9298	0.639975	0.62226	normal	0.00395025	-1.81052	down	0.0423332	-1.16575	down
NNU_02422	0.0969378	0.151455	0.0279611	0.115998	0.267809	0.137301	2.24178	0.0810221	2.12499	--	--	--	0.0385598	-4.27976	down	0.142727	-3.02862	normal
NNU_02437	20.2126	10.3659	9.09223	10.7371	20.6306	19.5042	6.77131	5.62056	11.0162	0.944353	0.385775	normal	0.389823	0.777899	normal	0.041934	1.18768	up
NNU_02450	7.06213	6.26349	4.47208	9.8743	10.7077	10.7813	5.07319	2.61023	3.95904	0.0772629	0.882782	normal	0.522582	0.576834	normal	0.00293994	1.48344	up
NNU_02459	0.504202	0.368525	0.390906	1.22094	1.14242	2.11393	1.8053	6.84723	2.64469	0.0314398	1.8684	up	0.0555098	-3.1786	normal	0.456706	-1.29051	normal
NNU_02476	61.961	41.7663	31.1283	27.1021	20.7447	24.369	12.9185	17.1	13.7629	0.206792	-0.884306	normal	0.00466973	1.59597	up	0.205498	0.731417	normal
NNU_02485	109.183	60.604	54.9418	49.7814	74.4113	72.4779	13.4095	18.2366	38.845	0.990513	-0.220073	normal	0.0308659	1.68977	up	0.0019944	1.49266	up
NNU_02491	5.22461	6.22926	4.75196	4.20929	5.0831	7.23628	1.48764	1.59147	3.38402	0.999281	0.0405253	normal	0.0716597	1.31238	normal	0.0218063	1.37778	up
NNU_02498	0.46898	0.442424	0.363811	1.67407	1.4687	1.46453	0.418613	1.88137	1.28667	0.0176331	2.25952	up	0.121919	-1.90187	normal	0.83495	0.377797	normal
NNU_02507	19.0756	27.2238	24.7218	14.2652	15.7707	15.98	7.66187	6.47788	8.51292	0.257102	-0.613968	normal	0.000884571	1.6757	up	0.0258972	1.08588	up
NNU_02521	0.483866	0.363551	0.374827	1.36854	2.27862	1.71171	4.83347	0.399677	3.8476	0.0264786	2.13164	up	0.102394	-2.96143	normal	0.675678	-0.802143	normal
NNU_02525	28.5834	18.4761	25.0652	53.3892	67.6069	40.4593	150.114	148.377	80.6203	0.0254125	1.17172	up	0.000467043	-2.41018	down	0.102955	-1.21679	normal
NNU_02541	37.2247	54.6246	52.199	17.2161	14.5228	9.13747	8.99073	14.1482	9.8121	1.24e-06	-1.82573	down	8.34e-06	2.1658	up	0.661582	0.360327	normal
NNU_02542	0.349636	0.139213	0.311529	1.71116	1.65995	3.84642	163.326	97.121	183.103	--	--	--	2.33e-25	-9.33022	down	6.96e-16	-5.99467	down
NNU_02549	18.6126	22.0391	20.5699	26.753	23.7586	25.2522	166.332	95.9497	143.05	0.86836	0.306441	normal	2.85e-08	-2.74125	down	3.44e-08	-2.41063	down
NNU_02554	133.827	126.172	177.934	119.452	91.6469	92.0195	77.9775	56.2331	53.2838	0.417576	-0.575399	normal	0.0357256	1.18462	up	0.298257	0.632533	normal
NNU_02559	35.4336	12.1755	9.32255	40.9581	64.8038	63.4226	114.105	40.7512	101.811	0.0109807	1.58679	up	0.01848	-2.22092	down	0.549638	-0.610222	normal
NNU_02560	21.0079	26.3617	16.4921	12.9856	17.1064	14.6269	7.73075	8.1182	6.78266	0.440324	-0.518991	normal	0.00210819	1.56357	up	0.0270334	1.06709	up
NNU_02586	1.82538	4.80262	2.37407	2.74113	3.42992	5.08823	0.318389	0.707175	2.57549	0.999281	0.0650493	normal	0.102267	1.90094	normal	0.0271306	1.99088	up
NNU_02587	204.015	126.792	81.487	78.5329	173.112	214.561	41.0749	27.9962	46.1964	0.997386	0.159621	normal	0.0359934	1.80998	up	0.0227209	1.99462	up
NNU_02596	0	0	0	0.0297348	0.198404	0.304109	4.40377	2.05246	4.97474	--	--	--	1.78e-10	#NAME?	down	3.02e-07	-4.55834	down
NNU_02611	25.1029	27.5041	32.6453	34.7405	32.8138	7.41453	9.53992	7.69928	6.65251	0.997386	-0.170432	normal	0.000378462	1.816	up	0.190798	1.66633	normal
NNU_02623	0.182897	0.0396407	0.0422214	0.738291	0.581327	0.246602	25.4147	11.439	15.1538	0.0252041	2.78474	up	5.62e-13	-7.80079	down	9.93e-08	-4.99802	down
NNU_02638	13.0099	12.4349	11.6508	9.40465	11.9171	11.7583	3.19196	4.824	5.68025	0.99231	-0.148148	normal	0.012961	1.43367	up	0.00911098	1.30826	up
NNU_02642	2.50602	2.00449	1.88629	2.20003	1.84711	2.16113	8.52208	5.20354	7.66824	0.999345	-0.0575345	normal	0.0217832	-1.72771	down	0.00501868	-1.76208	down
NNU_02644	29.0469	57.8988	43.036	30.3347	43.8251	40.4547	12.3622	12.9604	26.5377	0.990748	-0.166148	normal	0.0263845	1.31702	up	0.0248763	1.17604	up
NNU_02654	119.241	63.5833	45.5795	53.6524	80.7259	74.7998	44.0992	20.0247	32.0135	0.997386	-0.107967	normal	0.203871	1.21896	normal	0.0189992	1.13482	up
NNU_02655	2.77603	1.7294	1.92016	7.56676	4.21153	6.18567	6.46507	6.58391	9.52334	0.00916855	1.513	up	0.0130275	-1.73443	down	0.865085	-0.200369	normal
NNU_02658	7.411	10.836	14.5263	7.9788	8.32592	7.07274	3.61228	6.36102	4.47444	0.685277	-0.464251	normal	0.0420308	1.17967	up	0.228014	0.737814	normal
NNU_02670	9.18884	8.98133	10.667	14.6749	11.9105	10.5752	56.8073	33.4522	45.7867	0.854616	0.32497	normal	1.24e-05	-2.12306	down	2.41e-05	-1.77438	down
NNU_02694	0.0785116	0.186455	0.0607155	0.165095	0.129137	0.183924	1.28706	0.485468	1.33673	--	--	--	0.00210894	-3.38597	down	0.00926469	-2.73987	down
NNU_02698	0.626029	0.384186	0.678107	0.788792	0.630467	0.867628	1.7829	3.54495	5.6165	--	--	--	0.010832	-2.94679	down	0.0443211	-2.31981	down
NNU_02717	0.199162	0.0784626	0.000210363	1.4441	0.652413	1.58189	49.7848	32.2094	46.6741	0.00010223	3.73524	up	5.65e-45	-8.90111	down	7.89e-29	-5.14734	down
NNU_02734	5.80228	3.35719	2.08496	12.9599	19.8271	15.4664	47.9468	16.6946	24.2667	1.73e-06	2.06711	up	0.00630331	-2.98782	down	0.418757	-0.896802	normal
NNU_02740	0.38418	0.198464	0.140754	0.68668	0.29057	0.514149	1.19064	3.62065	1.69318	0.714794	1.07597	normal	0.010582	-3.21713	down	0.0936025	-2.12571	normal
NNU_02742	62.995	16.6998	10.2428	106.974	279.193	248.39	287.403	236.939	300.897	0.00853189	2.76131	up	3.91e-05	-3.33558	down	0.583924	-0.551335	normal
NNU_02749	2.87256	7.35663	8.3461	4.14717	2.39693	1.58639	0.732954	1.3271	1.32488	0.384207	-1.20099	normal	0.00577978	2.49787	up	0.163084	1.31695	normal
NNU_02756	0.51255	0.211371	0.318299	7.36346	3.69169	8.61477	338.43	186.735	296.821	7.87e-07	4.21973	up	1.82e-38	-9.64251	down	4.6e-19	-5.39995	down
NNU_02758	0.67648	0.445166	0.40021	1.76062	1.02713	2.70591	82.3138	48.1362	81.8554	0.100221	1.97407	normal	1.16e-30	-7.21595	down	5.63e-21	-5.2177	down
NNU_02759	0	18.5027	0	36.2639	21.5047	41.1192	7.05077	1.00777	8.08993	0.0162786	2.59361	up	--	--	--	0.012694	2.54142	up
NNU_02766	0.589927	0.0698063	0.231764	13.8991	7.87287	6.51666	35.4584	32.7345	12.4484	2.99e-07	5.15272	up	2.91e-09	-6.6281	down	0.119269	-1.45826	normal
NNU_02768	7.59498	2.59287	0.894518	6.46108	13.93	16.2323	40.2929	11.5377	21.6689	0.145124	1.69195	normal	0.0325584	-2.72557	down	0.451555	-1.0092	normal
NNU_02773	9.59332	4.26963	4.63561	10.0265	12.7059	14.4152	12.0844	5.78228	14.7178	0.038234	1.00045	up	0.222756	-0.850745	normal	0.868878	0.173826	normal
NNU_02787	1.52439	2.48486	1.76184	1.48377	2.26222	0.985697	11.4473	4.22846	10.487	--	--	--	0.0533884	-2.62582	normal	0.044499	-2.74639	down
NNU_02829	1.80057	0.23789	0.254855	10.4212	16.1137	29.0331	135.343	18.7118	52.2688	0.000366261	4.70537	up	0.00605558	-6.63049	down	0.397505	-1.90012	normal
NNU_02843	2.08726	1.1281	1.03287	3.07866	1.8475	2.17247	5.7273	12.9241	11.8046	0.427558	0.793284	normal	4.15e-05	-2.71486	down	0.00282585	-1.9031	down
NNU_02864	1.3773	1.34973	0.624961	1.78487	3.26968	2.25535	20.9241	10.9265	6.29551	0.0836802	1.36871	normal	0.00337543	-3.82071	down	0.0542373	-2.42895	normal
NNU_02867	38.5518	33.1645	27.7412	44.2387	49.0114	46.2325	120.463	92.3641	111.262	0.477471	0.497456	normal	0.000760216	-1.71114	down	0.0127061	-1.19073	down
NNU_02885	0.417129	0.496069	0.247326	5.82337	3.15626	7.21933	267.795	152.042	226.065	9.1e-06	3.8136	up	1.81e-39	-9.16414	down	6.48e-21	-5.3276	down
NNU_02890	18.284	25.433	34.3451	28.2532	26.2462	23.5472	89.4001	68.3942	65.0341	1	0.00826992	normal	0.0030762	-1.54734	down	0.000588993	-1.51483	down
NNU_02893	12.9501	12.9435	13.6608	10.5182	15.6553	11.1971	89.903	39.7329	53.7441	0.997386	-0.0770389	normal	0.00374293	-2.15163	down	0.00385509	-2.20311	down
NNU_02898	5.7834	2.2521	2.06689	3.11007	6.2248	5.526	19.0375	9.08508	9.55386	0.91795	0.517481	normal	0.0232354	-1.71456	down	0.0884372	-1.17382	normal
NNU_02908	0.571519	0.733103	1.122	2.12749	2.14778	1.60837	4.9006	8.53409	3.95837	0.139793	1.30525	normal	0.000616955	-2.85808	down	0.0559085	-1.53126	normal
NNU_02912	0.6025	0.145223	0.259295	0.36654	0.652307	0.615498	10.3636	1.62709	10.0763	0.870632	0.731187	normal	0.00525202	-4.51734	down	0.0203953	-3.75991	down
NNU_02924	0	0.101048	0	0.198286	0.164502	0.429158	11.1192	12.5146	15.0691	--	--	--	4.68e-16	-9.27131	down	8.95e-15	-5.77986	down
NNU_02928	0	0	0	0.338962	0.0950779	0.484487	10.164	8.84332	8.27857	--	--	--	9.72e-10	#NAME?	down	1.64e-07	-5.03112	down
NNU_02931	30.7711	30.1958	51.7518	50.489	45.4106	36.5383	214.566	216.795	200.039	0.948363	0.232515	normal	2.59e-06	-2.41055	down	1.28e-06	-2.155	down
NNU_02933	0.288732	0	0	4.07677	1.65232	3.74903	104.118	101.267	104.448	--	--	--	9.85e-25	-10.2337	down	1.63e-18	-5.12643	down
NNU_02934	0.90477	0.370363	0.472569	8.5696	9.9522	4.92071	51.0749	20.6531	25.7028	8e-05	2.82481	up	6.34e-08	-4.98431	down	0.00674409	-2.13739	down
NNU_02946	0.813133	1.49267	2.00355	2.37966	1.48616	2.32198	28.8634	9.05804	18.4596	0.817702	0.60322	normal	0.000546571	-3.92556	down	0.00303569	-3.29588	down
NNU_02947	59.4446	24.826	27.4002	23.1625	21.8875	15.888	54.4421	29.9692	49.0581	0.644235	-0.891068	normal	0.79858	-0.285784	normal	0.0176822	-1.1553	down
NNU_02999	72.9007	22.9937	24.5294	128.403	199.91	290.849	143.852	81.5249	126.331	0.00656501	2.37651	up	0.0109321	-1.52946	down	0.289753	0.871321	normal
NNU_03004	0.128788	0.0696497	0.0752312	0.90165	0.488191	0.819557	35.1041	18.4317	26.9097	0.000378534	3.24377	up	1.61e-26	-8.43314	down	2.67e-15	-5.16683	down
NNU_03007	18.3901	8.25244	6.80032	95.3426	132.341	130.111	118.014	70.6022	113.743	8.6e-23	3.41078	up	1.16e-10	-3.10032	down	0.702299	0.333481	normal
NNU_03009	22.7669	19.7331	9.68471	10.0277	15.7728	15.1047	4.43016	6.21068	8.64652	0.94992	-0.332422	normal	0.0380579	1.42646	up	0.0474075	1.1162	up
NNU_03013	0.793337	0.180252	0.902918	1.99127	2.52337	2.41294	3.32327	1.57487	2.64736	0.0250236	1.9673	up	0.0775782	-1.92287	normal	0.980041	0.0713259	normal
NNU_03020	7.70066	2.92206	2.72737	7.13788	9.53307	11.5869	28.635	13.4516	21.492	0.21169	1.10631	normal	0.000900343	-2.30536	down	0.0691771	-1.17519	normal
NNU_03023	1.7765	0.972855	1.09548	2.26144	2.23254	5.06976	0.373059	0.803261	0.277566	0.348222	1.47368	normal	--	--	--	0.0198064	2.93098	up
NNU_03051	140.171	112.791	107.436	55.6163	60.6945	59.9882	66.6544	35.5692	66.976	0.0150272	-1.02755	down	0.0497481	1.12027	up	0.917294	0.116921	normal
NNU_03068	2.72488	3.62354	5.9608	7.28202	6.25603	10.8578	21.6055	16.3729	27.9367	0.447394	1.02111	normal	0.00151779	-2.50302	down	0.0412137	-1.45499	down
NNU_03072	20.556	19.3758	23.9915	20.8496	25.9939	21.7251	74.7292	39.2236	49.0533	0.797235	0.356809	normal	0.00645156	-1.92334	down	0.0296119	-1.54124	down
NNU_03099	3.94846	5.17638	3.10086	3.29283	2.15306	2.69899	1.38037	0.949095	0.899608	0.690215	-0.58804	normal	0.0145488	1.9686	up	0.0926182	1.40196	normal
NNU_03102	1.73018	0.81294	0.468162	1.28558	2.49682	1.49515	20.0592	1.94901	14.2001	0.765717	0.763331	normal	0.0478676	-3.60238	down	0.131068	-2.81378	normal
NNU_03107	12.0165	10.572	13.9543	16.4188	14.3258	15.0264	29.4398	26.7197	28.3213	0.804315	0.344478	normal	0.0198637	-1.2523	down	0.0855706	-0.884696	normal
NNU_03120	4.29395	0.913137	1.0084	4.97287	5.71755	6.62701	72.9332	8.73189	62.4081	0.0230051	1.51068	up	0.00874154	-4.56835	down	0.077008	-3.03335	normal
NNU_03121	1.19833	1.9011	1.63864	2.9687	4.90709	6.20997	3.29467	5.59108	3.32617	0.0135979	1.5896	up	0.0321083	-1.3748	down	0.833625	0.238527	normal
NNU_03125	5.48603	8.19587	1.78583	4.68608	7.53383	7.45312	1.53867	0.637185	3.51155	0.98721	0.305395	normal	0.287155	1.45092	normal	0.00258428	1.7813	up
NNU_03126	273.695	347.081	91.2083	524.837	694.308	521.359	514.935	565.449	569.944	0.00225605	1.18974	up	0.0353298	-1.16055	down	0.972844	0.0503303	normal
NNU_03127	0.925727	0.744821	0.456567	15.0536	6.49817	18.8294	679.613	318.85	585.592	0.000155558	4.4396	up	5.39e-24	-9.75049	down	1.32e-11	-5.28761	down
NNU_03139	0	0.0169562	0	0.030744	0	0.221262	2.40254	1.37844	2.71012	--	--	--	2.1e-12	#NAME?	down	7.38e-09	-4.74223	down
NNU_03140	0.5237	1.10916	1.03801	1.39558	1.36359	1.13297	8.09184	6.44245	4.24296	0.940956	0.484812	normal	7.2e-08	-3.35381	down	2.12e-07	-2.84599	down
NNU_03166	0	0.360142	0.234562	7.74666	2.06302	0.849995	1.65458	1.12343	1.26273	0.314391	4.19808	normal	0.0206206	-2.79886	down	0.624346	1.41828	normal
NNU_03168	6.8264	3.75651	3.09685	3.89702	4.44713	2.78025	12.5111	21.6011	13.3949	0.97513	-0.293381	normal	0.00128783	-1.80695	down	0.000205433	-2.08183	down
NNU_03180	9.56437	11.8648	13.7907	14.6055	15.4086	11.5307	23.0204	35.3687	29.9708	0.928517	0.270759	normal	0.0168917	-1.288	down	0.0442423	-0.995368	normal
NNU_03189	4.10571	1.27714	1.84	2.38426	3.61221	3.92725	9.52078	7.54589	7.51835	0.89785	0.501835	normal	0.00406284	-1.79442	down	0.0224801	-1.26975	down
NNU_03196	93.7384	162.382	139.526	119.297	65.2366	58.1971	27.138	43.8161	37.3555	0.486227	-0.6904	normal	0.00160283	1.88369	up	0.11008	1.21259	normal
NNU_03199	30.7839	12.2279	7.53376	8.54087	14.6409	12.4533	4.7859	3.01831	7.11615	0.980239	-0.469721	normal	0.258808	1.75938	normal	0.0144069	1.31247	up
NNU_03202	194.867	111.176	96.1109	134.317	131.621	144.307	595.734	285.948	372.463	0.997386	0.10004	normal	0.00458302	-1.77881	down	0.005646	-1.65571	down
NNU_03209	4.23132	10.5321	9.80741	4.67331	4.14442	4.29034	1.1752	2.32622	3.60689	0.374283	-0.887332	normal	0.0209673	1.77265	up	0.25754	0.908663	normal
NNU_03222	0.0206314	0.0143371	0.0159182	0.0955452	0.198898	0.160701	1.04571	0.41412	0.746995	--	--	--	5.93e-06	-6.879	down	0.0353552	-2.33023	down
NNU_03233	17.3776	8.41422	7.13182	21.7943	127.19	48.37	1349.5	1262.52	1271.79	0.337723	2.61384	normal	3.44e-17	-6.89894	down	5.17e-11	-4.26131	down
NNU_03245	0.267412	0.490917	0.504474	1.5873	0.797619	0.638605	0.226003	0.292837	0.0570503	0.364627	1.31406	normal	0.45021	1.13267	normal	0.0248763	2.46523	up
NNU_03249	1.72125	0.622508	0.414851	5.27872	8.90608	6.93446	42.5207	13.4968	23.3917	6.95e-09	2.95687	up	0.000155218	-4.85687	down	0.10095	-1.87652	normal
NNU_03253	3.12638	33.4214	12.2429	7.8312	14.6995	19.4559	0.232226	0	0.734133	0.999281	-0.144937	normal	0.0379835	5.70317	up	6.46e-07	5.58829	up
NNU_03265	10.8973	14.4981	21.2461	8.32326	8.998	4.53362	3.31535	1.01985	1.40133	0.115272	-1.03978	normal	4.96e-05	2.68541	up	0.0208926	1.67218	up
NNU_03271	4.64377	3.13983	3.452	5.41445	8.24628	7.64032	2.71655	2.42326	1.86416	0.15817	0.92544	normal	0.542338	0.672563	normal	0.00668412	1.62147	up
NNU_03275	4.00626	5.99034	4.85428	69.9747	68.5804	48.133	506.001	461.394	580.299	1.97e-22	3.68241	up	4.11e-31	-6.75931	down	1.07e-11	-3.05439	down
NNU_03278	3.11e-06	1.97e-06	0.172308	1.2518	1.38641	3.63283	48.8017	32.6373	70.6385	--	--	--	8.21e-12	#NAME?	down	5.16e-06	-4.82857	down
NNU_03338	4.92646	6.35397	4.03479	6.98231	6.75642	11.1313	1.69491	2.05422	2.5041	0.378678	0.698769	normal	0.116535	1.32008	normal	0.000270066	2.04229	up
NNU_03354	73.7805	129.576	23.5362	67.8148	116.421	164.685	241.158	128.468	247.121	0.913146	0.605587	normal	0.0388321	-1.46574	down	0.254673	-0.835001	normal
NNU_03361	0.280153	0.398993	1.44056	3.23999	1.91687	0.817162	6.01622	12.2399	7.95707	0.188833	2.22449	normal	4.22e-12	-5.12787	down	3.23e-07	-2.88202	down
NNU_03362	0.420513	1.01836	1.51326	1.58087	1.56562	1.41251	35.46	20.5453	40.3693	0.838294	0.622937	normal	1.33e-12	-5.08782	down	1.02e-10	-4.43816	down
NNU_03373	0.234071	0.320828	0.357691	2.00035	1.40457	1.07974	2.95464	3.85956	1.63888	0.0393013	2.44918	up	0.00223435	-3.33696	down	0.509943	-0.867932	normal
NNU_03385	64.2455	39.4953	47.257	403.077	401.796	470.808	236.352	99.5215	140.644	7.73e-10	3.08392	up	0.0342217	-1.67238	down	0.0300207	1.43617	up
NNU_03391	4.33088	1.96118	3.39225	6.53818	6.58325	3.21699	12.1241	10.0227	11.0482	0.756726	0.704188	normal	0.0301159	-1.85834	down	0.16981	-1.13291	normal
NNU_03395	44.7108	37.866	56.1593	54.91	64.5291	79.2453	202.239	100.863	117.501	0.790486	0.49834	normal	0.0113015	-1.7203	down	0.0881483	-1.19544	normal
NNU_03402	41.4698	33.7251	18.155	66.5624	63.3953	61.4187	52.6601	8.9285	32.6191	0.0356716	1.0024	up	0.968522	-0.0561985	normal	0.0892406	0.969948	normal
NNU_03415	0.359787	0.165923	0.24668	1.69529	1.76362	0.644267	6.92383	2.94786	6.51221	0.0148116	2.54162	up	2.93e-07	-4.52892	down	0.0100082	-1.96559	down
NNU_03430	4.05845	0.843957	1.0387	4.28497	7.57456	7.89441	34.9716	8.32563	27.5996	0.0377462	1.71619	up	0.00591889	-3.58716	down	0.137933	-1.84611	normal
NNU_03431	4.48475	0.872616	7.1064	7.29411	7.62657	5.80851	29.4015	22.34	37.0544	0.676816	0.720064	normal	1.31e-07	-2.88119	down	4.24e-06	-2.13583	down
NNU_03432	3.52719	3.09985	2.93369	2.75508	2.84162	3.37717	0.258644	0.102534	0.16262	1	-0.0327725	normal	7.91e-08	4.37089	up	3.62e-10	4.36364	up
NNU_03451	9.10159	2.26688	3.68454	7.95123	13.8283	17.399	68.8703	39.5679	54.5532	0.221963	1.34215	normal	1.21e-08	-3.50695	down	2.19e-05	-2.14029	down
NNU_03457	17.5193	13.3694	17.1633	17.4492	25.5279	22.4656	54.4588	56.4458	41.0157	0.719234	0.427011	normal	0.00349609	-1.54964	down	0.0237596	-1.09997	down
NNU_03458	12.7237	10.4102	7.62923	7.08034	11.6884	11.3127	31.5167	18.7825	23.9089	0.999281	-0.0311061	normal	0.0172876	-1.26985	down	0.00461107	-1.27641	down
NNU_03462	3.03583	1.18512	1.7379	2.7556	2.63	2.20514	7.74325	9.63528	4.85919	0.799692	0.627951	normal	0.00338618	-2.16314	down	0.0197005	-1.51485	down
NNU_03463	5.5372	4.95167	3.68633	7.64295	10.0155	11.3253	18.3992	19.2622	16.1832	0.0337742	1.02791	up	0.000236682	-1.94284	down	0.0955186	-0.892367	normal
NNU_03467	1.30847	1.66799	1.44153	2.91838	2.8287	4.62674	5.96152	4.73803	4.81437	0.111776	1.24977	normal	0.0160402	-1.87135	down	0.514217	-0.597875	normal
NNU_03494	0.483087	1.28809	0.721166	0.479985	0.637948	0.891743	1.29913	3.02302	3.07766	0.994673	-0.248163	normal	0.112831	-1.35969	normal	0.0249043	-1.58518	down
NNU_03497	13.2273	10.9043	7.90682	12.1458	13.7839	15.1559	35.2437	26.1227	32.7665	0.840863	0.341546	normal	0.0022964	-1.5783	down	0.00883537	-1.21361	down
NNU_03498	8.57687	6.86741	2.93401	1.94294	3.5287	3.21072	15.4359	6.6562	11.3832	0.44699	-1.07948	normal	0.429904	-0.73436	normal	0.0167067	-1.7897	down
NNU_03507	28.2777	32.8511	29.7154	11.5153	8.40111	9.05095	11.1246	9.14398	7.7337	4.16e-06	-1.59716	down	0.000372434	1.76886	up	0.84489	0.193479	normal
NNU_03510	0.856661	0.175082	0.614485	2.30318	2.56247	2.83109	7.60986	3.95493	7.51856	0.0128594	2.67273	up	6.72e-06	-3.47718	down	0.35038	-0.779536	normal
NNU_03523	2.36636	0.214195	0.89822	0.495945	0.653946	3.05587	7.66637	3.14321	11.8693	0.997386	0.396666	normal	0.0409649	-2.71424	down	0.112014	-2.2894	normal
NNU_03526	0	0.0563456	0.0207942	0.395098	0.260124	0.42075	11.5567	8.61057	11.631	--	--	--	2.66e-25	-9.37875	down	1.85e-18	-4.92192	down
NNU_03527	0.284724	0.102938	0.284648	3.93918	3.03589	5.89401	174.005	100.932	212.248	8.85e-07	4.4127	up	1.32e-21	-9.75495	down	8.41e-11	-5.31626	down
NNU_03535	0.229506	0.0457243	0.102737	0.219598	0.219901	0.225216	0.735675	0.740076	1.87237	--	--	--	0.0143879	-3.36038	down	0.0688298	-2.40074	normal
NNU_03558	0.113316	0.543574	0.618902	3.92602	3.18463	1.54515	8.24843	13.7146	1.91401	0.00182672	2.67043	up	0.0226769	-4.06394	down	0.441732	-1.37354	normal
NNU_03561	4.19565	6.45667	5.98794	5.15127	5.47865	4.33873	2.59882	2.22255	2.60621	0.997386	-0.095782	normal	0.0522153	1.23091	normal	0.0344844	1.15841	up
NNU_03575	2.5997	0.758843	2.62483	27.4855	15.9888	34.4214	1430.17	764.483	1659.15	1.14e-05	3.92175	up	1.71e-28	-9.44801	down	1.32e-14	-5.5025	down
NNU_03581	0.234585	0.0236447	0.0263504	0.25142	0.430464	0.332995	1.24481	0.794905	0.519835	--	--	--	0.00497693	-3.59265	down	0.35179	-1.33236	normal
NNU_03585	0.131658	0	0	0.183354	0.101815	0.262416	7.45507	2.86343	5.13007	--	--	--	2.69e-06	-7.01995	down	7.03e-06	-5.41034	down
NNU_03588	0.38153	0.408937	0.0405618	0.809957	0.637069	0.722436	1.94498	1.61076	1.02536	--	--	--	0.0453	-2.47916	down	0.515302	-0.986677	normal
NNU_03600	0.0304062	0.0416846	0	7.61411	6.37078	1.78955	20.9652	36.1644	10.6598	4.5e-06	8.20383	up	1.36e-09	-10.3138	down	0.0937079	-2.09693	normal
NNU_03603	1.26136	0.237657	0.622376	2.45323	2.02347	3.10024	4.95796	4.09884	6.64261	0.0335789	1.91239	up	0.000392752	-3.04355	down	0.200185	-1.10807	normal
NNU_03605	6.46482	3.43457	3.21257	16.8153	21.6255	20.7621	37.7379	26.5381	34.83	4.55e-06	2.15108	up	1.27e-07	-2.96393	down	0.188824	-0.789839	normal
NNU_03624	29.1542	19.5407	10.9195	13.3432	19.9471	23.1444	6.25659	3.28094	9.17194	0.999281	-0.0596448	normal	0.114442	1.56512	normal	0.00238271	1.52951	up
NNU_03629	0.326926	1.0518	0.416297	1.56132	1.47178	2.53266	0.345559	0.111359	0.0328551	0.0608045	1.6701	normal	--	--	--	9.38e-05	3.55344	up
NNU_03645	3.22475	3.43055	3.03492	1.96477	2.90819	4.40796	0.476401	0.267359	0.509921	0.999281	-0.052461	normal	0.000786168	2.97981	up	0.000276028	2.95422	up
NNU_03652	169.182	94.3296	69.3283	96.0698	162.375	178.749	32.1121	24.5527	79.7124	0.94992	0.367074	normal	0.192929	1.28349	normal	0.00631896	1.67484	up
NNU_03671	1.30282	0.784093	0.789623	1.36986	1.57733	1.6046	8.75254	2.50458	7.40467	0.73949	0.643817	normal	0.0105087	-2.72607	down	0.050528	-2.05713	normal
NNU_03676	0.0406928	0.287356	0.158421	0.629768	0.567536	0.527902	0.658782	1.65338	2.76437	--	--	--	0.0194802	-3.27837	down	0.227834	-1.60721	normal
NNU_03683	13.1035	11.4009	14.963	5.55447	6.78836	6.72145	2.97981	1.00374	2.44212	0.0168506	-1.04529	down	2.38e-06	2.59846	up	0.00549869	1.57976	up
NNU_03692	0.618377	0.368858	0.261344	1.25388	0.9747	0.905591	1.27956	2.99172	1.65934	0.283774	1.37505	normal	0.0214289	-2.29031	down	0.428906	-0.898292	normal
NNU_03693	7.81209	5.68735	4.19216	10.7776	15.406	14.522	22.337	24.8999	23.7368	0.00194862	1.24501	up	3.7e-05	-2.07117	down	0.135211	-0.803876	normal
NNU_03697	16.4118	44.1188	53.9291	21.4303	15.8547	13.0119	6.6703	8.6868	11.9684	0.41406	-1.16542	normal	0.0336119	2.0504	up	0.160719	0.908139	normal
NNU_03698	14.9893	10.9841	8.43519	28.7756	30.0828	28.2085	72.9912	88.727	68.2054	0.0642101	0.983672	normal	1.82e-05	-2.2279	down	0.0107312	-1.22405	down
NNU_03724	17.1054	6.42892	5.01795	2.70977	3.72772	2.95049	0.2675	0.0964826	0.179752	0.508929	-1.64335	normal	0.00110773	6.12448	up	5.43e-09	4.50341	up
NNU_03725	0.801531	5.14983	1.39726	9.23097	10.0977	17.7143	0.482706	0.153049	4.17986	0.00784158	2.31736	up	0.83445	0.696971	normal	0.000323865	3.04158	up
NNU_03727	5.23201	1.01939	0.966337	7.58351	13.2692	10.7152	120.526	66.4993	107.135	0.000327566	2.25936	up	1.09e-18	-5.49345	down	1e-09	-3.2119	down
NNU_03731	0.774541	3.87623	1.84552	2.39472	1.97946	1.38035	10.1362	12.136	9.97372	--	--	--	0.000456453	-3.3442	down	0.0027363	-2.48518	down
NNU_03732	12.3127	2.97244	2.94177	9.77443	17.3399	13.832	25.8832	15.2825	20.7957	0.302724	1.17675	normal	0.00409642	-1.77346	down	0.359623	-0.574451	normal
NNU_03735	23.1857	17.8255	28.4145	30.3079	36.295	29.1016	91.3811	69.8009	87.3827	0.586435	0.470137	normal	0.000167481	-1.8649	down	0.00195575	-1.37039	down
NNU_03740	1.50736	1.24259	2.06465	3.58661	2.04761	1.90137	6.20049	3.7077	9.64542	0.593118	0.867046	normal	0.0169992	-2.02238	down	0.16984	-1.13339	normal
NNU_03747	1.60243	0.840106	0.553826	1.39364	1.53817	1.41263	2.82113	7.18186	3.63752	--	--	--	0.0455874	-2.29992	down	0.120719	-1.74557	normal
NNU_03759	0.248755	0.379065	0.0452796	0.966277	0.946273	2.14252	1.5957	2.83996	2.78617	0.0320394	2.62044	up	0.000186043	-3.52805	down	0.398541	-0.886582	normal
NNU_03768	38.3365	56.4251	42.5312	36.0245	36.8723	35.4234	14.5575	14.991	24.3434	0.804315	-0.336141	normal	0.0128884	1.32254	up	0.042099	1.00972	up
NNU_03772	0.194485	0.0541638	0.0602245	0.207921	0.318281	0	1.85159	0.507531	2.28217	--	--	--	0.0379817	-3.86404	down	0.0926182	-3.18831	normal
NNU_03799	8.4465	12.9611	14.2234	8.33001	7.27009	4.9391	3.90462	7.17764	5.10009	0.0903226	-0.87509	normal	0.0123328	1.52074	up	0.39372	0.666533	normal
NNU_03806	1.71283	7.17993	4.64236	8.40738	8.14252	8.67858	1.81088	1.04233	6.06007	0.252086	0.895073	normal	0.818345	0.487028	normal	0.0381086	1.40837	up
NNU_03809	46.229	36.5321	34.9772	31.9821	35.7024	34.892	144.036	118.281	131.001	0.973052	-0.19507	normal	0.000646602	-1.7541	down	7.93e-06	-1.9264	down
NNU_03810	198.086	366.067	196.137	169.883	180.658	117.243	75.4347	115.601	120.194	0.499079	-0.726877	normal	0.041718	1.32214	up	0.389656	0.616133	normal
NNU_03813	0.125945	0.10113	0.0652695	10.1164	10.2512	4.36844	72.0934	47.8466	38.6424	4.61e-11	6.50046	up	1.32e-26	-9.18925	down	1.1e-05	-2.66844	down
NNU_03815	0.261738	0.162024	0.282956	13.017	16.0438	10.6824	92.9621	20.7071	21.9277	3.42e-26	6.0496	up	0.00177534	-7.76424	down	0.447017	-1.68899	normal
NNU_03827	26.7666	25.9347	14.9996	69.5633	118.359	104.002	161.052	57.9199	90.5973	5.78e-06	2.07283	up	0.0203502	-2.19599	down	0.953005	-0.0977926	normal
NNU_03828	27.587	25.878	16.3398	34.0809	27.8204	35.926	12.3308	11.6054	10.881	0.484879	0.495387	normal	0.10641	0.985486	normal	0.000700539	1.50243	up
NNU_03839	0.0255337	0.0354593	0.00995419	0.247857	0.0945944	0.176577	0.453629	0.346661	0.760043	--	--	--	8.64e-05	-4.7789	down	0.155455	-1.61601	normal
NNU_03854	29.3215	11.8225	13.4476	12.1149	14.6363	10.6822	57.6425	38.7469	62.8217	0.897822	-0.541081	normal	0.00259668	-1.53826	down	6.33e-07	-2.05726	down
NNU_03870	0.62114	0.778246	0.261105	1.26869	1.09743	1.71499	0.218289	0.0349898	0.0955008	0.224363	1.35529	normal	0.0759493	2.39847	normal	0.000147242	3.77965	up
NNU_03881	13.3049	29.647	17.0839	14.0133	8.12939	10.2569	3.29807	4.20073	3.40698	0.451436	-0.8704	normal	0.000939091	2.4838	up	0.000956877	1.63366	up
NNU_03886	0.448425	0	0	2.3704	1.26282	4.42409	146.505	77.0427	130.029	--	--	--	2.31e-22	-9.79295	down	1.23e-13	-5.52055	down
NNU_03914	9.82574	7.5222	7.43639	11.2864	15.3662	13.6451	21.2403	26.1123	16.8106	0.272856	0.649859	normal	0.030528	-1.22629	down	0.394071	-0.554154	normal
NNU_03917	11.4497	14.5461	22.0303	17.069	8.85878	11.1017	3.76981	5.61523	7.05569	0.940956	-0.355124	normal	0.00498609	1.5642	up	0.0371658	1.23095	up
NNU_03919	33.1331	22.3036	17.1583	12.455	11.5831	14.798	4.72241	5.70324	9.04751	0.254566	-0.909215	normal	0.00506797	1.86643	up	0.225678	0.979168	normal
NNU_03925	48.0393	66.1915	62.1104	41.0095	49.088	52.7479	17.8932	25.7985	33.5616	0.880571	-0.288622	normal	0.0341712	1.16685	up	0.0825151	0.90199	normal
NNU_03940	1.21721	2.66237	0.945726	0.849733	1.01542	1.03045	0.397468	0.274814	0.361825	0.800084	-0.702201	normal	0.0404747	2.22282	up	0.0336415	1.54394	up
NNU_03947	69.8072	52.8293	36.055	34.2946	52.5182	55.9719	18.1541	17.4631	25.5877	0.997386	-0.11147	normal	0.0137449	1.31304	up	0.00797252	1.22552	up
NNU_03952	0.992958	0.246042	0.410794	0.950006	2.27082	1.3786	7.95958	7.94283	5.35724	--	--	--	0.000516003	-3.99113	down	0.0249642	-2.32681	down
NNU_03960	2.25831	0.67546	0.748229	5.37739	4.90742	9.12384	4.71122	2.74943	6.74455	0.00181555	2.40418	up	0.023968	-1.99243	down	0.691882	0.435147	normal
NNU_03968	172.466	54.2716	40.0052	79.7122	173.917	144.942	518.088	249.721	337.533	0.94992	0.552515	normal	0.00445242	-2.01662	down	0.0250899	-1.44076	down
NNU_03980	0.0666795	0.547979	0.326445	4.14737	3.47956	1.18596	1.4777	3.12147	0.941787	0.0088539	3.29739	up	0.0542095	-2.6057	normal	0.633112	0.709745	normal
NNU_03987	37.2677	33.5757	29.5993	86.7844	81.0657	63.0843	137.036	122.39	145.154	0.00146261	1.17518	up	4.37e-05	-2.02867	down	0.137784	-0.831744	normal
NNU_03999	11.2664	24.9749	13.0023	16.5776	23.2861	30.0519	2.52233	4.29773	14.5398	0.797962	0.516446	normal	0.284268	1.20457	normal	0.0145027	1.74651	up
NNU_04004	5.28411	5.04746	3.74025	5.92149	9.07466	8.99974	14.9741	16.3093	13.395	0.39947	0.716417	normal	0.00522477	-1.67439	down	0.108422	-0.934879	normal
NNU_04007	1.18855	0.940996	1.44232	1.08029	0.910898	1.1689	3.69853	1.8741	3.64938	0.997386	-0.147379	normal	0.043128	-1.3879	down	0.00749392	-1.50994	down
NNU_04009	67.6384	65.7683	77.6807	60.0629	57.2953	65.3277	188.703	106.763	181.076	0.973205	-0.199267	normal	0.026516	-1.20171	down	0.00184732	-1.376	down
NNU_04011	0.38352	0.487761	0.491823	0.923488	0.698224	0.972151	1.09373	2.11626	1.39468	0.435876	0.942992	normal	0.0386122	-1.75238	down	0.390484	-0.788081	normal
NNU_04014	7.5723	11.4996	7.48428	7.95335	8.91663	11.2223	1.16122	1.26294	1.33047	0.999281	0.04496	normal	1.97e-06	2.89969	up	4.02e-09	2.96806	up
NNU_04020	0.0569765	0.0806825	0	0.515498	0.652129	1.83993	1.91191	0.873353	1.44317	--	--	--	0.000145545	-5.47245	down	0.839116	-0.418777	normal
NNU_04033	3.48155	4.80286	5.5775	3.12595	3.61091	3.04974	0.589142	1.42567	1.63118	0.456085	-0.679616	normal	0.000859208	2.35787	up	0.0167133	1.70098	up
NNU_04047	46.3937	10.9634	11.7273	39.0741	70.6901	65.5392	196.722	56.6316	244.68	0.311982	1.25869	normal	0.0452846	-3.01698	down	0.246924	-1.7338	normal
NNU_04049	3.55519	1.14207	1.97869	1.50794	1.74341	1.41444	0.775163	0.447775	0.684336	0.970725	-0.362559	normal	0.0550774	1.89653	normal	0.0381582	1.55761	up
NNU_04059	1.18173	1.03537	0.924799	4.30614	3.79852	2.27776	3.32091	8.37804	6.3822	0.00092738	1.72202	up	0.000905761	-2.53063	down	0.364231	-0.790255	normal
NNU_04066	0.806212	0.664035	0.351874	6.75557	3.10765	8.46423	328.634	161.471	289.384	0.0001069	4.03242	up	8.51e-31	-9.24585	down	2.28e-15	-5.1882	down
NNU_04069	0.576946	0.353898	0.122191	1.5161	2.65626	4.25822	1.67044	0.436194	1.5774	0.00859896	3.04297	up	0.121988	-1.91073	normal	0.325496	1.15811	normal
NNU_04074	99.6454	153.696	124.846	124.205	117.663	76.187	25.9633	57.4018	64.4957	0.972307	-0.228117	normal	0.0114212	1.40102	up	0.0147878	1.19342	up
NNU_04077	35.7691	47.7991	42.2702	52.433	56.4716	58.5166	93.0666	81.5412	91.3147	0.629599	0.425885	normal	0.0495674	-1.09251	down	0.280555	-0.64287	normal
NNU_04083	0.585686	0.79643	0.603962	0.619994	0.375955	0.724995	0.153134	0	0.0877797	0.997386	-0.201516	normal	0.01303	3.16882	up	0.0202413	2.99521	up
NNU_04084	0.106304	0.110514	0.0410426	1.72683	0.824295	1.78909	68.2257	22.0587	40.6737	0.000215121	4.51429	up	3.23e-10	-9.43292	down	5.77e-05	-4.89761	down
NNU_04087	86.1483	45.7604	51.3742	28.0057	46.2503	47.5422	30.2739	19.8476	18.0099	0.69062	-0.564308	normal	0.0134205	1.46746	up	0.0700731	0.92725	normal
NNU_04090	1.94359	8.55293	2.70438	27.7387	11.3765	25.0642	11.2536	81.3994	207.235	0.0148116	2.337	up	0.12568	-4.73676	normal	0.450207	-2.37817	normal
NNU_04097	12.7542	21.2752	43.052	20.2252	19.3073	13.7716	35.3	50.8008	28.1878	0.947257	-0.51672	normal	0.539809	-0.576047	normal	0.03679	-1.06964	down
NNU_04106	23.2431	38.5373	25.6807	189.18	252.693	100.532	393.512	1281.55	290.966	0.00414625	2.5898	up	0.0294165	-4.49799	down	0.362576	-1.89076	normal
NNU_04112	6.38001	7.06384	6.7312	5.27242	4.77076	6.45388	2.88673	2.51233	2.7588	0.990539	-0.157795	normal	0.016095	1.40302	up	0.0126674	1.26922	up
NNU_04126	3.84008	6.57756	3.16094	10.0314	3.69215	6.60572	27.5044	14.5907	29.252	0.877759	0.557609	normal	0.000136202	-2.43635	down	0.00397572	-1.85727	down
NNU_04129	0.981088	0.453928	0.896152	22.1075	8.95699	6.25607	9.40336	25.7002	6.00226	0.0246881	3.9881	up	0.0204201	-4.16542	down	0.960708	-0.163147	normal
NNU_04132	9.43162	4.90073	8.78115	7.78321	9.56636	7.69161	26.2634	18.6541	22.9425	0.997386	0.120534	normal	0.00814744	-1.58653	down	0.00457046	-1.44194	down
NNU_04153	0.287324	0.366409	0.29488	0.318987	0.201029	0.400188	3.27179	1.79302	3.6883	--	--	--	0.000163409	-3.28929	down	8.44e-06	-3.3344	down
NNU_04162	53.0384	34.0374	61.4645	67.5535	74.1003	51.55	120.732	156.171	120.831	0.800055	0.339652	normal	0.00479686	-1.45812	down	0.0225747	-1.09642	down
NNU_04165	4.82725	8.16259	9.02491	8.09366	5.17912	2.06598	1.13108	1.75965	2.68545	0.879654	-0.523584	normal	0.00866825	1.9793	up	0.24758	1.47572	normal
NNU_04170	12.8684	14.0596	9.47179	19.2459	28.0767	28.284	24.4749	15.9533	17.1972	0.00765837	1.03197	up	0.37952	-0.607739	normal	0.517768	0.448626	normal
NNU_04190	6.15785	6.99293	11.4942	9.74363	7.38135	8.40686	31.2839	19.4743	33.9534	0.99908	-0.0585937	normal	0.00531581	-1.53898	down	0.000634309	-1.57271	down
NNU_04194	10.7868	9.02587	8.96694	7.5355	6.26436	8.28589	2.38758	2.44158	3.44025	0.824384	-0.375079	normal	0.00410904	1.77612	up	0.0131544	1.42381	up
NNU_04195	2.33713	4.34635	3.03888	1.88053	2.83407	3.99186	0.487659	0.77626	1.17709	0.996767	-0.20991	normal	0.0138695	2.3241	up	0.00255061	2.13739	up
NNU_04203	0.411897	0.299897	0.308989	0.796333	1.27332	1.47642	6.11632	1.28633	2.15588	0.0157939	1.80634	up	0.117867	-3.14976	normal	0.52196	-1.31537	normal
NNU_04206	11.8549	9.60965	28.4312	20.3656	16.4149	12.6918	2.72744	6.3732	9.57381	1	-0.00412967	normal	0.273287	1.39978	normal	0.0125017	1.41883	up
NNU_04211	66.6107	139.51	39.568	83.6147	62.6819	89.5163	229.841	181.832	131.733	1	-0.0318633	normal	0.0745565	-1.15233	normal	0.0198064	-1.16258	down
NNU_04213	1.07011	1.09458	0.651505	2.05743	2.02534	2.08755	0.0345018	0.310763	0	0.361246	1.09375	normal	0.015282	2.99139	up	1.24e-05	4.09834	up
NNU_04227	2.52517	5.82147	4.55661	5.11436	4.68759	2.53345	1.458	1.5959	0.801671	0.99908	-0.0728595	normal	0.0698871	1.59956	normal	0.0443697	1.54929	up
NNU_04228	1.05656	0.679237	0.601009	1.02024	1.88403	1.53498	3.94566	2.02116	2.10563	0.559237	0.856393	normal	0.0465064	-1.72818	down	0.354713	-0.847412	normal
NNU_04237	0	0	0	0	0	0.0367285	0.214602	1.88958	1.24923	--	--	--	0.00228307	#NAME?	down	0.00874091	-6.63757	down
NNU_04242	9.06345	8.90548	6.47089	8.70482	6.4438	6.85074	27.1012	13.8174	17.0071	0.997386	-0.113231	normal	0.074599	-1.26766	normal	0.0323924	-1.35833	down
NNU_04243	0	0.0821415	0	0.0527442	0	0.135295	0.345107	0.616251	0.984368	--	--	--	0.000234642	-4.75741	down	0.00268925	-3.40376	down
NNU_04263	1.25839	0.453959	0.182925	1.54395	2.64228	1.5933	6.50542	3.08674	5.69689	0.079898	1.62042	normal	0.00014851	-3.02035	down	0.0592113	-1.37827	normal
NNU_04268	28.519	15.2385	18.0205	20.5628	14.5839	18.2833	2.27262	2.78906	2.71308	0.987942	-0.194452	normal	3.16e-06	2.99424	up	6.74e-09	2.82024	up
NNU_04283	0.0524665	0.0369604	0	0.269385	0.495745	0.867234	1.099	0.799999	0.906994	0.00613025	4.48715	up	7.73e-05	-5.23292	down	0.645975	-0.723655	normal
NNU_04294	19.4839	10.8754	8.48334	6.43399	5.12646	4.03042	4.54706	5.0187	3.18303	0.19527	-1.29159	normal	0.030601	1.72884	up	0.574486	0.45575	normal
NNU_04305	0.821241	0.9353	0.725943	0.62384	1.13168	1.13023	7.2642	2.13103	4.28166	0.954593	0.450739	normal	0.0394806	-2.79349	down	0.0961025	-2.3153	normal
NNU_04338	3.65777	3.2169	2.65445	4.68209	4.46309	4.0154	22.0765	17.6204	21.0936	0.773927	0.441833	normal	3.64e-08	-2.69695	down	7.44e-08	-2.23293	down
NNU_04341	25.7578	17.3524	11.2881	31.6808	72.6778	88.9448	46.1042	61.1925	40.8312	0.0663565	1.84594	normal	0.010832	-1.46877	down	0.719111	0.400154	normal
NNU_04346	3.5984	1.40824	1.49224	8.01735	9.48721	7.28558	24.0249	3.31524	7.15476	3.14e-05	1.95217	up	0.318267	-2.42573	normal	0.867722	-0.448696	normal
NNU_04351	1.1254	0.114849	0.308216	1.41551	3.6568	1.96225	14.8492	4.21488	4.11602	0.0860534	2.16625	normal	0.0444694	-3.93161	down	0.370504	-1.74143	normal
NNU_04365	36.6181	8.61288	3.47481	17.0939	28.6031	34.5918	4.58546	1.05137	9.44064	0.948796	0.671783	normal	0.57622	1.66949	normal	0.000424017	2.36495	up
NNU_04374	1.44523	3.35e-06	0.186415	0.456639	1.26263	0.29543	2.23628	1.82982	3.83522	0.99908	0.274981	normal	0.0324616	-2.31393	down	0.0436237	-2.01929	down
NNU_04394	70.7367	120.196	133.157	60.0035	66.51	43.3244	17.848	31.2796	56.6056	0.125899	-0.910041	normal	0.00504213	1.612	up	0.296475	0.725231	normal
NNU_04397	0.0515629	0.0466335	0.0804488	0.482315	0.723872	2.16141	1.24817	0.988452	1.95711	--	--	--	0.000145545	-5.47471	down	0.9112	-0.270722	normal
NNU_04399	0.392297	0.0918245	0.204721	4.69688	2.20348	5.65913	210.151	151.234	217.319	1.45e-05	4.29726	up	1.27e-46	-9.8454	down	7.89e-29	-5.52604	down
NNU_04412	0.175705	0.060962	0.102987	0.408828	0.221102	0.172823	1.04732	1.02455	1.9559	--	--	--	0.00156157	-3.90612	down	0.0336415	-2.44195	down
NNU_04417	22.284	18.0666	18.8573	17.3999	19.0899	23.8305	8.68954	10.2441	6.50829	0.999281	-0.036481	normal	0.0560325	1.1415	normal	0.0266212	1.12782	up
NNU_04420	26.0619	31.6172	28.742	49.0921	60.4723	35.1264	156.884	280.08	97.4309	0.094068	0.766222	normal	0.0144133	-2.57366	down	0.10079	-1.78787	normal
NNU_04430	23.6657	23.1109	13.5415	12.965	15.2812	24.8176	12.36	5.91162	8.08964	0.994054	-0.182768	normal	0.0348017	1.26964	up	0.125772	1.11215	normal
NNU_04433	1.57164	0.918809	0.703335	3.09812	2.90738	3.92922	2.20494	0.883618	3.11925	0.0456267	1.52351	up	0.570574	-0.75923	normal	0.443833	0.789587	normal
NNU_04435	6.41353	4.66382	3.38782	9.14179	7.31236	12.2582	8.20079	0.725049	4.07734	0.0445888	1.0366	up	0.956414	0.117313	normal	0.174728	1.18037	normal
NNU_04438	59.0576	27.042	30.6876	70.3978	73.4431	74.1645	280.089	105.612	247.12	0.0321036	0.889014	normal	0.00298545	-2.43851	down	0.0487397	-1.52564	down
NNU_04439	5.21617	4.50376	3.79908	31.317	28.873	9.08646	23.6062	61.2253	15.034	0.0434789	2.3286	up	0.101062	-2.80536	normal	0.841066	-0.461605	normal
NNU_04446	23.5415	16.2184	11.5584	29.292	29.8044	29.5059	43.2027	40.9879	28.4931	0.115351	0.794557	normal	0.0420989	-1.18085	down	0.640326	-0.365322	normal
NNU_04448	28.0885	26.3257	28.0228	47.6748	36.4466	47.7676	11.5141	24.3483	13.3813	0.164998	0.686079	normal	0.247256	0.741151	normal	0.000899241	1.44731	up
NNU_04461	26.8283	16.3111	24.8806	31.2809	38.2666	33.6308	63.9597	59.3082	56.002	0.632945	0.442308	normal	0.009428	-1.37527	down	0.0743513	-0.909746	normal
NNU_04469	33.1044	37.496	19.9008	22.7061	29.0316	33.2984	10.0211	7.47816	18.091	0.997386	-0.0875373	normal	0.0489913	1.3255	up	0.0298994	1.26216	up
NNU_04478	0.172119	0.0872796	0.190671	0.524686	0.540061	0.465557	13.1687	7.55616	9.54031	0.169079	2.07588	normal	1.89e-14	-6.21782	down	3.4e-09	-4.11891	down
NNU_04481	4.03282	4.8306	6.53851	2.88689	2.54434	2.35423	0	0.508713	0	0.229863	-1.0033	normal	2.52e-08	4.9444	up	9.78e-06	3.95452	up
NNU_04490	0.724698	1.34196	0.991266	0.461026	0.836668	0.970423	0.178875	0.289194	0.102609	0.978276	-0.40833	normal	0.0385598	2.49265	up	0.0981683	2.10751	normal
NNU_04516	62.8056	20.043	21.3324	21.0675	28.8222	43.5254	3.58675	3.47981	2.06067	0.997705	-0.159146	normal	0.0327101	3.51986	up	3.23e-06	3.3828	up
NNU_04519	6.09429	6.83896	7.16743	12.337	11.7507	10.388	36.0988	25.1893	64.2015	0.155632	0.783666	normal	0.00317518	-2.65267	down	0.0356785	-1.84493	down
NNU_04532	0	0	0.0189076	0.849304	0.163664	0.746799	3.42684	12.4455	12.0627	0.00131159	Inf	up	2.95e-10	#NAME?	down	0.00118325	-4.01241	down
NNU_04537	1.61147	3.2255	2.1676	2.38719	1.65762	1.99128	0.520564	0.369946	0.899243	0.987942	-0.228052	normal	0.00544099	2.18675	up	0.00461193	1.98336	up
NNU_04546	1.37923	1.7472	1.0585	0.881975	0.902868	0.734123	0.373443	0.0436391	0.242064	0.817702	-0.693996	normal	0.0166393	2.68282	up	0.106716	2.01492	normal
NNU_04553	0.187389	0.132852	0.159969	1.52629	0.73215	2.019	63.8311	31.9582	51.2105	0.000985723	3.24524	up	2e-24	-8.36393	down	7.94e-14	-5.09391	down
NNU_04554	266.855	291.448	137.201	131.238	144.024	115.342	54.4655	42.1899	52.5619	0.273371	-0.862277	normal	0.000393905	2.26449	up	0.00410707	1.42394	up
NNU_04565	0.735953	0.174608	0.26029	2.22771	1.06962	1.3495	5.07282	3.16673	8.23081	0.107069	1.77786	normal	0.000244558	-4.03282	down	0.025624	-2.23196	down
NNU_04584	4.49459	2.12568	2.62493	5.47905	6.78566	6.86923	25.809	12.4145	13.0511	0.0206406	1.06584	up	0.00442577	-2.47945	down	0.0955952	-1.38952	normal
NNU_04587	0.947652	0.712595	0.935714	2.628	1.4533	2.57566	62.6989	30.7687	41.3935	0.0487307	1.41399	up	2.1e-12	-5.73936	down	1.05e-08	-4.30152	down
NNU_04596	0.0862927	0.150443	0.165229	0.725639	0.619464	0.0750421	1.26218	3.04383	1.1103	0.497848	1.87223	normal	0.0038257	-3.72199	down	0.174675	-1.83287	normal
NNU_04605	0.44751	1.16902	1.07056	4.38979	3.22766	2.0008	8.38709	12.4905	8.0759	0.181418	1.10329	normal	5.98e-05	-2.53406	down	0.0116696	-1.40935	down
NNU_04613	1.61254	2.339	2.26003	1.40898	0.737185	1.4274	0.532628	0.190432	0.554676	0.511898	-0.799239	normal	0.00814744	2.3199	up	0.112164	1.54608	normal
NNU_04619	2.5009	3.43862	2.28035	11.1556	6.17487	7.29974	9.93698	6.65618	15.035	0.00283785	1.53599	up	0.00185729	-1.77656	down	0.826204	-0.219214	normal
NNU_04620	0.101478	0.20091	0.341251	1.89211	0.784397	1.22248	0.452551	1.05463	0.189015	0.00388697	2.70931	up	0.39841	-1.45778	normal	0.23051	1.2707	normal
NNU_04623	0	0.101119	0.0560744	0.0523913	0.116307	0.0703849	1.42276	1.35089	1.16877	--	--	--	1.23e-05	-6.74438	down	0.000231035	-4.39036	down
NNU_04624	5.24837	4.51907	6.40363	12.6048	8.44769	10.5512	131.218	103.589	137.51	0.114709	0.986794	normal	4.24e-20	-4.59158	down	1.09e-17	-3.58186	down
NNU_04632	5.55643	5.80205	3.46935	7.48949	8.79333	8.70783	2.9146	1.59845	1.9215	0.595072	0.725881	normal	0.363712	1.06144	normal	0.0176822	1.8113	up
NNU_04653	16.2732	12.715	34.112	26.1267	31.4305	16.805	42.3667	64.358	33.4765	0.992556	0.23888	normal	0.0410253	-1.22607	down	0.0810361	-0.964519	normal
NNU_04664	0.614811	0.279522	0.729444	70.7204	105.882	68.0656	479.991	225.389	406.745	2.72e-40	7.3727	up	6.55e-27	-9.58087	down	0.000253694	-2.18276	down
NNU_04665	53.5228	18.191	16.2523	71.4192	133.615	90.9385	987.431	1011.69	787.904	0.0222043	1.645	up	2.51e-12	-4.76174	down	7.98e-08	-3.09569	down
NNU_04667	3.46031	3.71606	3.59332	6.36189	5.07154	5.80659	110.141	60.0986	74.9646	0.37498	0.703944	normal	1.13e-12	-4.53154	down	2.65e-10	-3.80393	down
NNU_04668	32.9153	20.8358	24.896	31.5458	36.6894	37.502	177.346	100.197	146.791	0.644137	0.423459	normal	1.43e-06	-2.35814	down	1.01e-05	-1.91039	down
NNU_04669	30.8655	24.7158	16.2203	45.0499	49.5995	43.0046	14.413	6.95932	16.0903	0.012858	0.983669	normal	0.0950531	1.03159	normal	1.1e-06	2.03867	up
NNU_04691	32.7137	30.2824	34.4492	22.2392	18.5212	16.7405	10.8027	8.61768	15.0675	0.13303	-0.725912	normal	0.00512907	1.50554	up	0.175461	0.80282	normal
NNU_04695	2.54529	2.91047	2.69173	4.63006	5.71413	6.03573	8.02635	9.59824	9.84214	0.17265	1.02192	normal	0.00879283	-1.77895	down	0.314901	-0.733552	normal
NNU_04730	1.94054	0.479343	1.35143	2.8733	4.18314	3.94818	8.4104	25.7247	5.67934	0.046561	1.5757	up	0.0555577	-3.43122	normal	0.314176	-1.83652	normal
NNU_04731	3.7765	7.15746	5.86089	6.00923	6.25893	3.73309	1.28285	1.76237	2.23768	0.999083	-0.054128	normal	0.00380277	1.68682	up	0.000700445	1.65474	up
NNU_04753	15.2539	18.9718	24.1224	18.2342	20.2845	19.34	6.1078	8.89101	9.12256	1	-0.0261704	normal	0.0350403	1.26944	up	0.0123373	1.26639	up
NNU_04764	41.5445	11.2377	12.1622	30.8679	55.8328	69.5441	559.049	118.532	250.353	0.306583	1.28457	normal	0.0258518	-3.84744	down	0.14001	-2.53687	normal
NNU_04771	4.06564	2.43513	3.13976	3.98823	4.25932	4.58479	18.333	7.47435	10.0364	0.730896	0.48779	normal	0.0125678	-2.0095	down	0.0600663	-1.49688	normal
NNU_04784	0.198785	0.207431	0.0389791	7.37222	3.65476	2.80065	25.5286	17.1938	26.6504	0.000124832	5.27793	up	1.8e-24	-7.62808	down	1.33e-06	-2.33367	down
NNU_04794	0.053159	0.0182516	0.0410921	0.0529732	0.0585366	0.0387219	0.445984	0.411978	1.68752	--	--	--	0.0430762	-4.73576	down	0.0787805	-4.24784	normal
NNU_04796	0.030971	0.0345836	0	0.066362	0.0920786	0.0725677	2.01006	2.83478	2.03913	--	--	--	9.99e-10	-7.24924	down	1.9e-08	-4.90261	down
NNU_04798	9.15631	6.8448	3.26954	20.4314	33.7673	30.9048	83.9554	55.2362	46.2518	0.0411068	2.18238	up	0.000379991	-3.41368	down	0.21446	-1.20821	normal
NNU_04799	81.5697	21.3328	23.322	140.733	275.864	305.258	864.691	450.57	469.518	0.00090461	2.48365	up	2.15e-06	-3.70524	down	0.103021	-1.19777	normal
NNU_04801	0.964728	0.965515	1.45996	2.15	1.94033	0.131146	3.26778	9.62839	4.07699	0.997386	0.304264	normal	0.0437444	-2.36266	down	0.125331	-2.04201	normal
NNU_04805	4.05281	2.52877	2.53917	8.01061	9.61444	10.48	28.5136	5.97727	13.5623	0.00538776	1.65004	up	0.131574	-2.37814	normal	0.681756	-0.70209	normal
NNU_04816	9.73056	8.20501	4.0096	44.6998	39.0241	78.7745	8.01676	1.88171	3.33388	0.00120387	2.93749	up	0.677588	0.675498	normal	6.4e-05	3.63885	up
NNU_04819	5.45715	3.86382	0.842883	25.899	30.0783	75.0813	50.9568	11.0889	83.5388	0.0166878	3.89753	up	0.0100794	-4.14305	down	0.933455	-0.219763	normal
NNU_04833	8.89785	12.3103	12.9385	12.5627	10.0719	11.9335	34.2723	15.5065	45.1441	0.997386	0.0724526	normal	0.0451439	-1.69187	down	0.0690472	-1.59346	normal
NNU_04835	0.0369313	0	0	0.142259	0.0567248	0.0598943	2.27087	1.8223	2.68828	--	--	--	2.11e-13	-7.97049	down	9.91e-11	-4.78289	down
NNU_04838	0.391339	0.776753	0.596922	0.376339	0.426826	0.844692	0.0539594	0	0.169425	0.997386	-0.275332	normal	0.0140876	3.3505	up	--	--	--
NNU_04846	0	0.0702602	0.0785878	2.67935	1.36272	1.926	93.6831	65.7258	70.5003	4.84e-05	Inf	up	5.88e-33	#NAME?	down	1.23e-20	-4.79043	down
NNU_04848	0	0	1.42523	0.78442	4.32e-05	4.67e-05	12.8251	13.8147	20.5181	--	--	--	0.000117842	-5.52994	down	1.73e-05	-6.50592	down
NNU_04857	7.48254	6.21706	6.31232	4.6533	6.72272	5.43447	15.974	15.3417	17.7968	0.974713	-0.349998	normal	0.16254	-1.22407	normal	0.0289374	-1.55077	down
NNU_04867	0.386776	0	0	0.462451	0.660764	0.663219	4.13956	0.246327	4.29957	--	--	--	0.0410649	-4.63932	down	0.264895	-2.36477	normal
NNU_04874	11.6847	7.30272	8.15883	15.4166	12.6243	9.50983	38.8069	27.2373	29.3324	0.893632	0.456441	normal	0.00579071	-1.84767	down	0.0202002	-1.36972	down
NNU_04884	2.6805	1.40738	0.597593	2.79189	5.65668	5.55849	1.69289	0.991299	1.42898	0.0206072	1.70646	up	1	-0.0128693	normal	0.0251159	1.7171	up
NNU_04894	44.1059	62.4105	48.1692	36.4419	40.0447	38.2196	15.4491	16.8465	22.8713	0.688409	-0.416724	normal	0.00932009	1.48251	up	0.0452853	1.08906	up
NNU_04902	53.2347	59.7628	40.0277	108.365	105.328	102.706	46.0193	100.261	76.6503	0.0162786	1.04237	up	0.509611	-0.53822	normal	0.450293	0.524283	normal
NNU_04903	3.32888	1.82347	3.22011	22.311	21.9672	26.1449	37.0353	27.4992	55.3816	1.06e-13	3.09181	up	2.1e-08	-3.85002	down	0.225151	-0.73369	normal
NNU_04904	2.21008	0.40291	0.638225	13.9042	23.6939	31.6699	70.3009	64.6175	72.0428	2.74e-07	4.44235	up	8.85e-28	-6.0269	down	0.000289638	-1.56203	down
NNU_04909	0.027173	0	0	0.499094	0.061847	0.166361	7.6177	8.61923	9.56721	--	--	--	4.7e-23	-10.0744	down	8.8e-18	-5.20254	down
NNU_04937	5.89798	2.7003	2.5385	4.15986	6.42509	7.10064	3.64555	3.88385	1.9566	0.569042	0.755254	normal	0.699555	0.45248	normal	0.0437499	1.23087	up
NNU_04942	42.8669	45.7864	33.2223	64.7476	63.8565	55.0584	212.852	155.247	133.665	0.197416	0.672428	normal	4.03e-05	-2.20868	down	0.00261628	-1.51393	down
NNU_04956	16.1482	13.9248	13.2474	11.5983	14.9647	16.223	13.5233	7.20036	6.81583	0.997386	-0.116585	normal	0.0294165	1.19572	up	0.0214737	1.10349	up
NNU_04963	17.1735	13.5475	10.1181	22.0057	25.557	18.6084	42.6038	24.4699	36.691	0.163623	0.731032	normal	0.0149245	-1.33585	down	0.357042	-0.582216	normal
NNU_04970	12.456	9.55071	22.3927	7.8887	17.469	6.22559	5.75513	3.94263	5.64668	0.94039	-0.518554	normal	0.0485889	1.47928	up	0.430662	0.986992	normal
NNU_04976	4.04679	4.57265	5.30063	6.43319	5.95464	3.99201	24.4024	25.765	17.9129	0.997386	-0.111374	normal	0.0158312	-1.33898	down	0.00191728	-1.42809	down
NNU_04978	11.6399	1.73386	3.63216	20.2026	48.4928	53.4778	156.306	43.8097	86.8662	0.00813039	2.88774	up	0.00239314	-4.13172	down	0.364439	-1.21812	normal
NNU_04979	0.493776	0.0319945	0	0.303443	1.3391	1.26719	6.90255	1.10112	4.45419	0.217509	2.35526	normal	0.0101316	-4.53946	down	0.193225	-2.1603	normal
NNU_04981	6.96603	1.43302	0.339572	5.45182	13.3201	9.49578	70.1339	32.9887	57.0245	0.0801877	2.14913	normal	3.26e-06	-4.56594	down	0.00548041	-2.39437	down
NNU_04985	0	0	0.0693419	0.118723	0	0.170629	4.50829	4.17606	4.50083	--	--	--	4.06e-08	#NAME?	down	3.89e-07	-5.77482	down
NNU_04998	55.6566	74.9622	52.8815	64.0955	65.4794	68.4139	21.6005	15.6264	38.5965	0.997705	0.0669978	normal	0.00357864	1.51269	up	0.000267096	1.60389	up
NNU_05006	61.0628	42.744	20.4482	113.382	140.964	157.866	109.359	50.4565	158.785	4.5e-05	1.72575	up	0.174098	-1.41116	normal	0.737966	0.338367	normal
NNU_05011	1.22248	1.05921	1.47686	5.67648	3.38985	7.61227	181.305	101.181	168.197	0.00140507	1.7221	up	1.41e-23	-6.08951	down	1.79e-15	-4.34266	down
NNU_05026	1.32957	2.16455	2.22281	20.6489	12.689	18.571	111.684	40.928	42.875	1.2e-06	3.24482	up	0.000458114	-5.16512	down	0.151203	-1.8949	normal
NNU_05034	0.694219	0.207942	0.253131	0.621639	1.36094	1.28192	9.63043	1.6804	4.93779	0.193815	1.50622	normal	0.030601	-3.83909	down	0.189182	-2.30639	normal
NNU_05041	13.54	8.82797	5.75609	21.8123	29.1911	18.5357	70.6409	51.9331	88.2759	0.00928626	1.27491	up	6.19e-09	-2.91288	down	0.00037311	-1.61604	down
NNU_05049	0	0.0128066	0	0.480807	0.105815	0.610409	16.885	7.3114	9.12569	0.00326469	Inf	up	4.96e-16	#NAME?	down	2.68e-07	-4.98516	down
NNU_05052	56.3013	31.1777	21.311	49.8194	80.7894	63.0828	247.962	324.311	273.822	0.31879	0.825009	normal	4.22e-08	-2.98258	down	1.08e-05	-2.13659	down
NNU_05057	0.487806	0.0242946	0.0135872	0.234411	0.0781347	0.258406	0.0841014	3.01989	3.87778	--	--	--	0.00766605	-6.44674	down	0.114468	-3.62021	normal
NNU_05061	4.90434	3.01359	4.63167	7.20605	5.18899	6.88849	128.158	68.0438	115.504	0.685429	0.460685	normal	4.19e-14	-4.22394	down	2.81e-12	-3.73873	down
NNU_05069	2.40183	3.28447	1.4114	4.85836	4.53075	5.67141	6.79966	4.94823	6.1342	0.0231413	1.05828	up	0.0206525	-1.36644	down	0.747927	-0.285565	normal
NNU_05100	0	0.0387264	0	0.370528	0.126299	0.412865	16.7323	5.01035	9.13581	--	--	--	5.97e-08	#NAME?	down	8.63e-05	-5.60653	down
NNU_05105	0.408174	0.191828	0.319347	3.30709	2.69449	1.84424	10.6683	17.6768	9.25769	3.97e-05	3.12485	up	3.06e-12	-5.41457	down	0.000404928	-2.27112	down
NNU_05108	3.61447	4.71201	2.02536	10.3048	6.86481	7.83378	9.37931	7.35097	6.77792	0.0344674	1.28873	up	0.144269	-1.20704	normal	0.945922	0.102271	normal
NNU_05126	0.768726	1.24525	0.721153	1.55588	2.15932	2.84335	5.62951	1.49922	5.21201	0.155561	1.24468	normal	0.0493271	-2.20764	down	0.443341	-0.935645	normal
NNU_05129	12.9821	1.34161	1.93904	5.67992	18.9312	12.4708	129.023	22.3903	76.7975	0.778681	1.15417	normal	0.0193454	-3.79779	down	0.105223	-2.61869	normal
NNU_05138	7.31867	8.84857	9.74046	52.2802	41.266	25.9495	22.7	187.248	262.333	0.000357783	2.07373	up	0.0325633	-4.0243	down	0.30199	-1.93119	normal
NNU_05143	23.6251	22.6163	13.3134	56.7641	71.88	67.1479	238.805	107.151	177.156	6.57e-07	1.73076	up	1.23e-05	-3.15934	down	0.0287443	-1.40443	down
NNU_05148	4.81332	7.04676	3.42688	2.75399	2.07083	2.99258	0.812526	1.15321	0.762885	0.335773	-0.954801	normal	0.00422955	2.5098	up	0.119503	1.57554	normal
NNU_05164	83.4481	78.1133	77.8456	46.244	44.4269	36.336	38.9502	45.0985	25.5267	0.0248631	-0.922379	normal	0.0255666	1.20723	up	0.704388	0.306075	normal
NNU_05169	7.43725	4.86208	3.7047	11.3795	9.50317	11.0759	4.131	1.48243	2.51648	0.103922	0.995805	normal	0.291355	1.02926	normal	0.000337816	2.04845	up
NNU_05172	0.0335266	0	0	0.733087	0.36876	1.15699	11.7094	15.7536	16.9002	0.000500245	6.23322	up	4.13e-28	-10.5381	down	2.72e-16	-4.28792	down
NNU_05173	6.57148	5.25994	4.73039	5.31469	4.99893	4.96466	14.8416	14.1887	10.5741	0.994965	-0.232138	normal	0.169844	-1.16707	normal	0.0487182	-1.37849	down
NNU_05176	43.8715	63.9682	91.3885	68.8234	34.3771	38.4138	26.7381	26.3982	31.9937	0.859458	-0.485707	normal	0.028805	1.23419	up	0.256171	0.770676	normal
NNU_05194	11.1016	14.834	13.1819	0.793719	1.12769	0.396064	0.0922397	0.0592642	0.0265836	1.97e-22	-4.10229	down	2.75e-27	8.02632	up	0.000605278	3.94751	up
NNU_05200	4.43702	5.07304	5.67905	2.94824	1.87525	1.50508	2.91178	6.4408	2.17324	0.034152	-1.26062	down	0.723609	0.387453	normal	0.53518	-0.855445	normal
NNU_05205	5.80418	3.38389	4.9279	82.7863	81.4701	46.5969	157.572	281.565	69.5255	3.33e-11	3.88795	up	0.000275527	-5.19599	down	0.333483	-1.28974	normal
NNU_05224	8.46097	8.76886	8.23682	5.88386	6.17854	6.42633	2.30056	2.8915	2.35676	0.677613	-0.456626	normal	0.00367162	1.75327	up	0.0219526	1.31886	up
NNU_05226	0.0581399	9.83e-09	0	5.07e-09	0.0483936	1.67e-08	0.557775	2.54211	1.27047	--	--	--	0.000564494	-6.94701	down	0.000861215	-6.92572	down
NNU_05228	0.530269	0.563689	7.32898	9.33861	5.55838	1.74792	3.06458	26.2607	2.54158	0.0847666	1.69114	normal	0.0321358	-2.51241	down	0.554392	-0.799717	normal
NNU_05233	0.0490723	0.0183009	0.061581	0.603184	0.623723	1.03176	34.2676	16.6247	21.4332	2.9e-05	5.09237	up	1.58e-16	-9.97333	down	8.79e-08	-4.85163	down
NNU_05234	13.3019	34.2876	26.5498	37.5032	29.9103	35.1055	10.2031	16.7	23.5454	0.621367	0.490854	normal	0.554018	0.547511	normal	0.0267549	1.06125	up
NNU_05237	8.29525	2.40908	3.19593	9.14693	11.5855	14.254	20.6234	5.84581	13.3678	0.0294474	1.35203	up	0.187368	-1.5436	normal	0.919634	-0.166674	normal
NNU_05248	21.8129	11.7262	12.9147	38.0482	53.4376	52.3498	402.105	135.828	230.495	6.38e-05	1.69571	up	0.000227365	-4.09486	down	0.0207241	-2.37403	down
NNU_05278	8.27164	7.11433	4.85103	8.03835	9.75292	9.8524	3.07064	2.85404	5.38947	0.679532	0.465756	normal	0.328387	0.790947	normal	0.0192964	1.28	up
NNU_05283	12.3084	19.096	18.6328	12.4624	11.7006	10.7909	4.86015	9.22606	6.71331	0.524019	-0.498091	normal	0.0322191	1.25937	up	0.206284	0.782636	normal
NNU_05284	21.5461	33.8743	17.981	12.3697	6.98013	9.06011	12.464	3.35103	11.9771	0.0386448	-1.34916	down	0.0322416	1.40861	up	0.966708	0.0830328	normal
NNU_05299	5.53872	0.953849	1.28392	14.8638	10.4488	16.0351	10.9871	28.8731	7.82239	4.82e-06	2.40371	up	0.105588	-2.60469	normal	0.934144	-0.185601	normal
NNU_05305	520.509	340.355	177.028	1644.37	1606.72	2173.25	3698.14	548.898	5025.81	2.4e-05	2.45684	up	0.0554758	-3.14305	normal	0.707056	-0.660696	normal
NNU_05313	8.39064	5.25595	4.10257	5.96802	8.52269	10.0546	5.12028	3.424	2.51176	0.723823	0.488666	normal	0.442734	0.677239	normal	0.0390916	1.18944	up
NNU_05317	0.0273789	0.152121	0.0300652	1.89132	0.970489	3.71074	68.6056	52.5325	60.0162	0.00182653	5.29871	up	3.04e-49	-10.1034	down	8.22e-28	-4.78186	down
NNU_05326	4.30137	6.53305	12.0389	13.3013	9.22017	7.06363	28.1351	61.6116	16.0422	0.811896	0.518866	normal	0.0171497	-2.50185	down	0.0673857	-1.96178	normal
NNU_05334	0.098561	0.15913	0.0346981	0.174429	0.176042	0.160413	1.98785	0.864123	1.41309	--	--	--	0.000313514	-4.17406	down	0.00208852	-3.1461	down
NNU_05340	0.160598	0.0970619	0.0360748	15.2811	4.41537	1.19675	5.80618	0.863691	5.62617	0.0994404	6.38791	normal	0.00128931	-5.65046	down	0.817572	0.75317	normal
NNU_05346	0.838641	1.28134	1.43851	5.04549	2.82377	6.34901	159.92	84.4821	148.065	0.00577739	2.01467	up	7.81e-22	-6.81823	down	4.94e-14	-4.77776	down
NNU_05348	84.0966	30.1332	27.3811	76.4429	107.565	114.863	347.392	122.552	200.343	0.176038	1.06063	normal	0.0289295	-2.2532	down	0.24758	-1.1685	normal
NNU_05349	0.169272	0.290661	0.193762	1.20045	0.911948	0.975823	1.44928	0.31543	0.513755	0.0230769	2.32849	up	--	--	--	0.81763	0.428973	normal
NNU_05353	1.45614	0.449395	0.723492	1.86905	1.30701	2.26773	10.4936	5.44853	3.47488	0.690009	0.960485	normal	0.00690992	-2.53776	down	0.0777764	-1.55438	normal
NNU_05366	0.0497175	0.0348448	0.0389526	0.221422	2.05326	0.656933	30.1571	25.3781	37.21	0.101814	5.1495	normal	6.78e-39	-10.0579	down	5.06e-25	-4.88176	down
NNU_05368	0	0.0634853	0.198354	12.6591	2.65632	1.90996	1.49284	15.6828	4.42581	0.103727	6.80559	normal	0.0327101	-7.15236	down	0.943607	-0.329121	normal
NNU_05376	0.978474	1.10049	1.06339	1.4845	2.34074	3.31799	0.432395	0.608579	0.499423	0.530832	0.857364	normal	0.544279	0.855787	normal	0.0470312	1.73632	up
NNU_05381	3.33192	6.7881	9.47158	11.0573	7.25383	5.4966	2.59193	3.61372	1.56834	0.985642	0.301264	normal	0.0996654	1.47668	normal	0.00380809	1.79831	up
NNU_05401	5.52609	5.14142	4.72716	12.0185	11.0918	12.7963	25.2781	12.2992	17.7696	0.00605789	1.26672	up	0.00902938	-1.87708	down	0.465056	-0.58605	normal
NNU_05407	0.748669	0.237741	0.446212	8.63105	5.08349	11.9489	367.775	244.112	369.312	2.54e-06	4.15366	up	1.4e-36	-9.45787	down	2.03e-21	-5.2809	down
NNU_05413	98.1934	41.2844	21.3692	182.123	314.24	255.739	360.138	131.465	456.875	9.56e-05	2.1863	up	0.0224136	-2.57336	down	0.797036	-0.363529	normal
NNU_05454	11.0551	14.7328	31.9505	34.11	23.0358	14.6049	67.2547	104.624	48.9818	0.996765	0.2771	normal	0.00988267	-1.91587	down	0.0297037	-1.61763	down
NNU_05457	43.9003	49.2831	30.0901	21.946	26.6392	27.9964	13.5534	21.9085	17.1264	0.215521	-0.64197	normal	0.0285734	1.20918	up	0.363933	0.588579	normal
NNU_05458	0.45557	0	0.045852	0.69625	3.50677	3.56374	6.05342	2.42025	5.1356	0.0219693	4.16466	up	9.34e-07	-5.07473	down	0.433283	-0.886981	normal
NNU_05459	4.17607	0.78363	1.85086	4.07247	3.83278	4.80232	12.532	12.172	15.1713	0.248613	1.02712	normal	1.15e-05	-2.68355	down	0.00188807	-1.63439	down
NNU_05461	0.566889	0.227661	0.166441	2.45643	4.68762	5.01723	32.3171	1.69357	9.66191	0.0221269	3.34988	up	0.106263	-5.31169	normal	0.552552	-1.93415	normal
NNU_05463	9.46502	6.29723	4.82331	8.62102	6.89927	9.39994	26.2422	16.3203	21.7007	0.985642	0.273833	normal	0.0428641	-1.48794	down	0.0677344	-1.19168	normal
NNU_05471	21.0023	25.7631	30.4577	26.3746	32.2105	27.0886	14.7938	14.3398	9.02827	0.996767	0.13127	normal	0.0763423	1.00471	normal	0.0129908	1.15951	up
NNU_05474	22.7231	15.0726	13.1179	28.564	38.7053	39.9134	22.4162	12.3759	20.7278	0.00513219	1.09437	up	0.870585	-0.175927	normal	0.0682559	0.942783	normal
NNU_05475	1.35865	3.45272	1.67912	5.03038	3.37684	6.35384	1.03435	0.415373	2.67554	0.0143324	1.46459	up	0.816903	0.410776	normal	0.00625097	1.90164	up
NNU_05490	46.0746	52.4888	17.1587	84.1761	116.133	149.563	25.8064	7.95057	70.7226	0.00605789	1.56042	up	0.968702	0.100319	normal	0.0221945	1.6862	up
NNU_05496	1.07534	2.40709	2.03596	12.3361	3.43941	2.77334	6.42382	9.44994	4.19825	0.653465	1.79466	normal	0.0125824	-1.87878	down	0.987558	-0.0680217	normal
NNU_05500	3.63002	3.82176	4.72741	9.14996	8.01859	9.33763	5.03482	4.65631	7.7616	0.0146591	1.10188	up	0.54854	-0.52431	normal	0.379591	0.601612	normal
NNU_05504	16.5985	12.3656	11.2048	19.6097	20.8015	24.4976	58.0704	103.919	81.881	0.265115	0.659695	normal	4.06e-08	-2.62502	down	1.18e-05	-1.94418	down
NNU_05519	9.99242	12.4514	7.35152	8.49837	10.9977	12.5664	3.63523	2.45768	6.88365	0.997386	0.114032	normal	0.0429221	1.19771	up	0.0052258	1.3366	up
NNU_05523	0.0831417	0	0	0.139614	0.124732	0.109065	0.955263	0.909821	1.93768	--	--	--	9e-06	-5.63235	down	0.000845902	-3.38834	down
NNU_05544	3.93329	5.8758	6.13638	12.7494	13.2586	13.7261	1.91676	3.18717	1.66625	0.0232662	1.31637	up	0.240017	1.23091	normal	1.68e-05	2.56881	up
NNU_05559	0	0.112221	0.0846337	0.667743	0.246878	0.364181	5.58349	4.23225	6.27944	--	--	--	1.67e-14	-6.58108	down	2.72e-10	-3.90702	down
NNU_05562	2.80545	1.99627	1.51026	3.34798	3.80212	5.81343	4.39149	1.83381	6.40109	0.0499541	1.21492	up	0.332813	-1.06678	normal	0.916062	0.173464	normal
NNU_05569	2.68574	2.26278	2.66555	2.19784	3.24839	3.31925	11.1631	4.61049	6.9684	0.960461	0.318558	normal	0.0465107	-1.46349	down	0.151657	-1.11852	normal
NNU_05570	0.996584	0.316906	0.87197	1.82802	0.772397	1.32997	0.18162	0	0.0618719	0.815112	0.835176	normal	--	--	--	0.00168724	4.01315	up
NNU_05573	0.170109	0.600116	0.487916	0.756757	0.693277	1.08348	3.59101	3.37192	3.54466	0.541977	1.06978	normal	0.000121076	-3.12591	down	0.00342188	-2.03067	down
NNU_05575	26.688	22.9319	16.6861	14.5932	19.0027	19.3526	6.87672	5.73483	14.2325	0.89669	-0.32352	normal	0.0491409	1.29644	up	0.117767	0.99686	normal
NNU_05586	0	0	0	0.135701	0	0.0952223	2.44923	1.86581	1.65293	--	--	--	5.8e-09	#NAME?	down	1.26e-06	-4.81876	down
NNU_05587	2.02758	1.83491	2.55279	3.75929	3.5026	2.7993	9.84576	6.49558	6.26355	0.550163	0.677984	normal	0.00731341	-1.71936	down	0.093537	-1.0183	normal
NNU_05588	8.72751	15.5922	11.4624	13.165	10.8396	12.0766	50.2266	27.2403	41.9041	1	0.0125405	normal	0.000581178	-1.75898	down	0.000217801	-1.72222	down
NNU_05598	0.53411	0.391018	0.29887	0.832842	1.53006	1.97218	0.295234	0.0442224	0	0.0565991	1.80088	normal	--	--	--	6.05e-05	3.96784	up
NNU_05609	31.0985	23.3894	21.3753	37.74	36.0929	34.8119	52.5092	68.8878	46.311	0.494047	0.500191	normal	0.0264854	-1.20661	down	0.233703	-0.685637	normal
NNU_05625	0	0	0.062973	0.441997	0.362442	0.231428	0.871451	2.10419	1.4564	--	--	--	5.56e-08	-6.36606	down	0.0087098	-2.27525	down
NNU_05628	19.1293	22.8025	19.3448	13.6165	13.338	13.955	7.86434	9.01853	12.8041	0.262173	-0.641441	normal	0.0453104	1.18805	up	0.428208	0.569134	normal
NNU_05635	5.07042	6.46879	3.15609	2.55695	4.08615	4.62182	1.43575	1.18923	2.46811	0.971643	-0.270063	normal	0.038308	1.57634	up	0.0599632	1.33033	normal
NNU_05637	23.1709	9.66784	13.212	73.1038	85.3424	96.6846	90.7191	85.3968	66.127	3.71e-13	2.44535	up	7.18e-07	-2.38647	down	0.95082	0.0811634	normal
NNU_05638	24.5791	23.9015	15.7658	15.8884	19.7217	13.4818	47.944	56.6125	35.4786	0.675453	-0.415412	normal	0.0380358	-1.13643	down	0.000382821	-1.53112	down
NNU_05644	40.2513	36.7972	45.6585	28.1574	31.2115	26.6518	17.6	21.5195	12.5931	0.474743	-0.498806	normal	0.0247391	1.22385	up	0.188896	0.747172	normal
NNU_05654	0.399115	0.475887	0.0983695	1.30769	1.98738	2.08409	1.80841	0.779096	1.17383	0.000147406	2.53424	up	0.0454957	-1.98546	down	0.609369	0.572122	normal
NNU_05671	4.45497	4.36261	7.13397	12.09	10.0861	4.8456	29.3895	32.1505	58.7305	--	--	--	0.0046153	-3.19187	down	0.0313638	-2.40724	down
NNU_05684	1.90903	0.597759	0.86062	0.522913	0.151053	0.0705242	0.0449232	0.139559	0.0480388	0.229608	-2.24068	normal	0.00825406	4.04323	up	--	--	--
NNU_05688	0.57323	1.08868	0.905074	1.25839	1.95474	1.54396	0.283717	0.183496	0.0772899	0.630022	0.909784	normal	0.0721177	2.3432	normal	0.00128743	3.27814	up
NNU_05691	16.8679	31.8873	25.3934	19.1785	18.9519	19.5428	7.67829	8.38969	12.6936	0.792981	-0.354118	normal	0.0127752	1.38187	up	0.044241	1.05141	up
NNU_05693	0	0.0916074	0	0.0691731	0.399819	0.198721	1.92527	0.211701	1.78097	--	--	--	0.00691242	-6.20869	down	0.162422	-2.58554	normal
NNU_05703	6.91188	13.6168	21.2267	10.6296	10.2955	7.25972	2.02795	3.85234	0.31311	0.876956	-0.551589	normal	0.00820124	2.73803	up	3.72e-07	2.20696	up
NNU_05719	6.39282	6.44063	8.52714	7.94556	7.2943	6.24981	20.2323	18.1499	12.9047	1	0.0274609	normal	0.0362407	-1.28067	down	0.0176822	-1.2305	down
NNU_05721	7.3947	8.41926	8.61229	5.48433	5.53686	5.6741	3.93305	3.72421	3.81444	0.466537	-0.515378	normal	0.0494535	1.14647	up	0.311553	0.654049	normal
NNU_05727	5.07361	9.95246	9.87856	7.12595	10.0983	13.4252	1.58923	0.36499	1.75478	0.766713	0.504383	normal	0.000250927	2.89997	up	2.17e-07	3.43268	up
NNU_05740	8.33372	11.0118	15.5121	25.0021	17.8416	12.5097	49.6102	48.0272	39.7145	0.572317	0.640884	normal	4.7e-05	-1.99339	down	0.00292685	-1.33062	down
NNU_05742	13.4326	1.41788	2.81168	13.5606	25.5298	24.9972	101.306	20.3654	58.5243	0.0372474	1.85692	up	0.0297317	-3.37061	down	0.325975	-1.48904	normal
NNU_05745	2.1986	1.4091	3.19199	2.48789	2.03308	1.79884	7.2257	8.74208	7.38275	0.999281	-0.0594498	normal	0.0162095	-1.6846	down	0.00316841	-1.72186	down
NNU_05754	34.2892	24.371	220.343	179.927	160.518	51.4956	382.065	738.802	341.187	0.995488	0.46246	normal	0.00988267	-2.45252	down	0.029151	-1.96737	down
NNU_05756	273.278	229.713	286.027	339.622	350.215	266.316	1033.14	971.514	937.973	0.972307	0.275941	normal	0.0193384	-1.91837	down	0.0295764	-1.61995	down
NNU_05759	10.6455	2.70141	3.70457	5.03389	9.83611	19.9331	37.5713	11.936	44.4904	0.847188	1.00537	normal	0.038308	-2.50474	down	0.265457	-1.47239	normal
NNU_05760	1.30085	1.09214	0.989447	0.216497	0	0.191514	0.116442	0.0795618	0	0.0128625	-3.77569	down	0.00432859	4.18188	up	--	--	--
NNU_05770	0.101698	0.160149	0.0593834	0.0860937	0.0569137	0.200841	1.19106	0.510453	0.84801	--	--	--	0.00669162	-3.225	down	0.00553542	-3.07666	down
NNU_05772	0.953472	0.747257	0.76426	14.5333	8.85979	21.3798	718.51	378.219	714.425	3.83e-06	4.25778	up	9.15e-31	-9.62254	down	6.74e-15	-5.33993	down
NNU_05778	0	0.0156632	0	0.0312407	0	0.0683399	1.11685	0.311864	1.18971	--	--	--	1.54e-05	#NAME?	down	0.000816343	-5.01556	down
NNU_05784	1.69939	2.11025	1.08354	2.27057	2.53187	2.79716	1.21662	0.312059	0.325219	0.816409	0.618157	normal	0.201416	1.53818	normal	0.0151384	2.18223	up
NNU_05785	0	0.0585428	0.0156833	0.136049	0.273807	0.0542765	1.99241	2.25604	1.33568	--	--	--	3.56e-10	-6.89428	down	5.47e-06	-3.49597	down
NNU_05809	0.570054	0.388918	0.651163	1.06441	0.944347	0.888089	0.32273	0.258599	0.300671	0.586505	0.933522	normal	0.470994	1.09404	normal	0.0444334	2.05069	up
NNU_05821	1.79981	1.13932	1.3054	0.414815	0.404692	0.432646	3.80329	6.14896	4.59632	--	--	--	0.0596951	-1.96544	normal	0.0001539	-3.44901	down
NNU_05829	15.859	11.3677	8.23819	20.291	27.8109	33.6419	30.6	28.5304	30.2915	0.0173939	1.17374	up	0.0212965	-1.32645	down	0.905586	-0.129512	normal
NNU_05834	5.77785	4.91318	3.25118	7.67595	12.838	14.408	9.93092	5.51557	9.57076	0.0173462	1.32092	up	0.280754	-0.854725	normal	0.531667	0.491323	normal
NNU_05842	1.83794	1.05325	1.59525	13.4022	8.07459	18.5822	487.021	227.072	499.101	0.000165404	3.07574	up	5.38e-16	-7.78108	down	1.98e-08	-4.68012	down
NNU_05844	0.187259	0.0219091	0.0244331	0.22178	0.398115	0.461102	1.76438	0.473253	1.11919	--	--	--	0.00815885	-4.17922	down	0.239281	-1.6928	normal
NNU_05858	0.127257	0	0.423501	0.399124	0.400574	1.77306	10.3121	18.4328	34.4665	--	--	--	1.07e-07	-8.34575	down	0.000287312	-4.7713	down
NNU_05868	4.43627	0.801147	1.65654	11.1457	8.17573	11.9393	39.3504	37.5548	25.8813	2.65e-06	2.15455	up	3.06e-13	-3.77085	down	0.000308731	-1.59646	down
NNU_05869	0.640803	0.937948	1.42112	12.0882	10.6148	27.2587	12.6938	6.67411	4.44774	0.00251759	4.07681	up	0.00546767	-3.0412	down	0.422533	1.06398	normal
NNU_05871	25.1765	71.2759	14.4175	44.3271	40.2802	55.5217	2.56474	4.297	19.9377	0.987297	0.35707	normal	0.327081	1.84986	normal	0.00219563	2.23054	up
NNU_05892	0.669528	0.441633	0.407856	7.49466	7.42382	6.762	6.14984	9.39692	3.67746	1.81e-16	3.81211	up	1.73e-05	-3.6931	down	0.906963	0.138342	normal
NNU_05894	61.2857	33.2589	67.3847	556.17	594.418	272.054	1018.4	1628.46	658.108	8.36e-06	3.19396	up	3.15e-07	-4.42395	down	0.138673	-1.21014	normal
NNU_05896	3.03804	9.21799	6.05325	10.7068	4.71451	5.96589	1.50347	1.72946	1.84283	0.997386	0.186831	normal	0.0427568	1.82656	up	0.0114125	2.0341	up
NNU_05899	31.5679	23.5989	75.8966	32.1579	28.1085	22.2161	79.9504	64.8981	55.0106	0.913375	-0.652443	normal	0.386083	-0.664962	normal	0.00749392	-1.29276	down
NNU_05905	0.59319	3.11412	0.424897	0.756663	0.816836	1.72232	0.17555	0	0.191947	0.997386	-0.34839	normal	--	--	--	0.00701263	3.20232	up
NNU_05914	0	0	0	1.20315	2.2121	0.000129215	55.3912	17.223	26.2693	--	--	--	4.19e-06	#NAME?	down	0.000497831	-5.38449	down
NNU_05920	6.41999	6.63694	5.45763	13.5417	10.8085	16.1667	21.256	51.1803	35.2127	0.136435	1.05836	normal	0.000176295	-2.45204	down	0.0341415	-1.37286	down
NNU_05925	0	0.0548252	0.183056	0.777901	0.134009	0.619031	1.83736	5.66131	7.39833	--	--	--	5.24e-05	-6.15948	down	0.0126911	-3.35605	down
NNU_05927	145.171	287.951	294.286	169.57	169.653	78.5353	33.4663	129.619	45.5355	0.29867	-0.836043	normal	0.00425767	1.7152	up	0.379784	0.897551	normal
NNU_05933	10.3356	6.32858	6.19094	10.1049	14.1369	14.615	30.1388	15.8187	30.2674	0.162342	0.739322	normal	0.00088427	-1.75751	down	0.0567444	-0.993569	normal
NNU_05937	0	0.116423	0.0223538	0.327145	0.10446	0.1131	5.33247	1.78119	2.85309	--	--	--	3.56e-06	-6.67982	down	0.000559587	-4.33004	down
NNU_05940	0.581806	1.30595	0.981764	2.60349	1.94007	1.03464	3.81721	3.16308	3.16726	0.421176	0.996515	normal	0.0102671	-1.84844	down	0.266753	-0.830876	normal
NNU_05943	16.8211	8.68427	8.76161	30.2641	43.2383	36.393	109.003	75.9186	63.616	3.4e-06	1.70005	up	7.46e-08	-2.76311	down	0.0328699	-1.04036	down
NNU_05948	1.14493	0.389217	0.222855	1.52655	4.66767	5.34155	60.0297	8.69722	36.5004	0.0381113	2.75043	up	0.00143539	-5.97876	down	0.0711634	-3.2017	normal
NNU_05951	27.9234	40.6989	49.0169	48.1895	18.2193	20.7463	13.1004	24.1529	14.0498	0.930991	-0.440886	normal	0.0273519	1.20294	up	0.552552	0.780253	normal
NNU_05955	0.0573993	0	0.0455621	2.42425	0.746108	1.91741	2.99674	27.0996	25.2986	7.05e-05	6.57416	up	1.4e-05	-10.0926	down	0.0512193	-3.50669	normal
NNU_06003	0.882873	0.838769	1.18172	1.373	1.23928	1.92795	13.2282	8.35663	11.2601	0.798304	0.65697	normal	1.33e-10	-3.74558	down	4.72e-09	-3.06302	down
NNU_06013	3.88792	2.26779	3.49302	12.1555	6.91597	10.3492	36.4738	53.3765	149.728	0.00672177	1.67769	up	0.0161276	-4.69075	down	0.122752	-2.99006	normal
NNU_06023	0.184446	0.155835	0.115712	0.30077	0.277975	0.109721	0.911307	0.937367	0.748044	--	--	--	0.0384935	-2.67664	down	0.152229	-1.91483	normal
NNU_06033	0.0641081	0.0912761	0	0.258395	0.113323	0.193133	1.15902	1.7218	1.14958	--	--	--	0.000207474	-5.38622	down	0.0130946	-3.04236	down
NNU_06042	0.994157	0.803035	0.736195	2.45188	2.08268	2.99584	3.80757	1.96587	1.49263	0.0443664	1.58128	up	0.124733	-1.53133	normal	0.97347	0.0738777	normal
NNU_06051	2.17482	3.15292	3.97124	16.6459	18.6041	9.17762	23.9378	41.5935	12.1363	0.000298386	2.22436	up	0.00679838	-3.06827	down	0.509943	-0.823558	normal
NNU_06078	8.87972	7.63588	1.91834	12.8127	16.7982	21.0642	2.54168	17.8838	5.30031	0.01377	1.46943	up	0.845871	-0.490874	normal	0.373392	0.994734	normal
NNU_06082	0.10312	0.0454854	0.0616337	0.0650954	0.0730511	0.0409866	1.44937	0.755265	0.364697	--	--	--	0.00394901	-4.31897	down	0.00951216	-3.87698	down
NNU_06088	8.42031	1.32564	2.05029	2.24706	2.60378	4.38231	0	0.0475132	0.0859997	0.997386	-0.327454	normal	0.0277179	6.81466	up	3.56e-10	6.50759	up
NNU_06092	7.62902	4.99273	2.50209	9.59651	12.8607	14.9192	14.9334	9.87381	12.9653	0.0088539	1.29679	up	0.0227611	-1.32912	down	0.996828	-0.00942971	normal
NNU_06095	10.9343	14.0099	11.7306	10.5702	7.21647	6.1465	5.29141	4.50805	7.1594	0.244969	-0.642724	normal	0.0350044	1.21867	up	0.383888	0.598107	normal
NNU_06099	0.19311	0.0987147	0.102068	3.21797	1.7259	3.43393	123.073	75.0053	127.853	2.18e-06	4.89937	up	5.85e-32	-10.1995	down	1e-15	-5.27777	down
NNU_06106	15.3991	8.32062	6.64919	17.597	23.8158	30.1531	48.7593	30.7442	45.2753	0.0248455	1.25693	up	3.09e-05	-2.04705	down	0.15844	-0.766305	normal
NNU_06116	3.03972	9.21332	10.2582	18.2936	15.2629	14.5017	5.0241	10.5872	5.63316	0.0107797	1.09915	up	0.962728	0.0744312	normal	0.0182161	1.19517	up
NNU_06131	0.336334	0.135471	0.308886	0.970858	0.343454	0.835896	14.9892	7.64592	10.0089	0.196968	1.6034	normal	1.28e-12	-5.5409	down	2.2e-08	-3.91433	down
NNU_06136	0.591153	0.327806	0.281688	0.88967	1.63572	0.891671	2.58245	1.09991	2.76841	0.166811	1.64176	normal	0.00939496	-2.5994	down	0.410714	-0.933613	normal
NNU_06145	0.0611865	0.0292951	0.0485002	0.15823	0.220059	0.125489	8.41629	0.289425	3.20104	--	--	--	0.0323648	-6.74489	down	0.140678	-4.65367	normal
NNU_06154	224.434	31.9088	56.8048	105.317	246.29	335.711	1692.25	311.199	1294.99	0.738216	1.09272	normal	0.0177638	-3.42937	down	0.108053	-2.31021	normal
NNU_06155	121.187	90.3905	329.182	206.871	168.044	107.517	625.414	1179.84	565.397	0.997386	-0.161956	normal	0.00540029	-2.17368	down	0.00261022	-2.31399	down
NNU_06158	0.112115	0.0528017	1.00468	1.6084	2.37326	0.741276	6.18738	11.5915	5.64335	0.199526	2.06941	normal	5.91e-07	-4.41529	down	0.00382911	-2.32002	down
NNU_06167	12.1411	4.78808	5.81509	4.37687	4.14428	5.6815	17.4291	14.6643	16.6322	0.781931	-0.697425	normal	0.0975451	-1.07092	normal	0.000346978	-1.74604	down
NNU_06174	0.796173	1.48272	0.503179	1.19534	1.89532	2.907	0.290933	0.144667	0.193714	0.380553	1.1466	normal	0.0591569	2.22588	normal	0.000239891	3.3991	up
NNU_06182	44.738	32.2421	47.9485	38.6077	46.0955	40.3075	112.915	89.4992	69.8037	1	0.0160525	normal	0.0419568	-1.12927	down	0.0240969	-1.08946	down
NNU_06193	26.3546	40.153	40.7511	14.6206	18.0399	18.9868	5.73503	2.19519	7.4629	0.00817801	-1.04335	down	5.02e-08	2.76928	up	0.000344588	1.753	up
NNU_06196	17.674	23.1444	27.6474	20.6412	18.2578	16.5725	6.72725	8.0847	11.0521	0.936889	-0.273234	normal	0.0231424	1.39296	up	0.0422643	1.14278	up
NNU_06212	0	0	0	0.265393	0.445176	0.296823	2.80763	3.42443	4.21515	--	--	--	2.41e-17	#NAME?	down	9.39e-08	-3.41711	down
NNU_06216	75.1039	70.9391	74.0068	42.5012	49.9234	45.9805	24.4003	30.2906	36.7889	0.247246	-0.626863	normal	0.01712	1.2697	up	0.2546	0.665764	normal
NNU_06218	95.6481	32.2497	25.5534	220.818	314.992	134.683	413.438	583.627	340.643	0.0228081	2.08649	up	1.3e-08	-3.09732	down	0.117453	-0.992989	normal
NNU_06221	105.527	43.4393	32.8151	54.7385	76.9474	117.495	17.3238	13.6953	14.4161	0.963196	0.45427	normal	0.141807	1.97565	normal	0.000448995	2.45291	up
NNU_06224	33.4449	16.669	11.4222	23.9287	24.6661	28.3893	53.7721	43.7939	54.1605	0.955089	0.335015	normal	0.0163276	-1.27718	down	0.0712684	-0.920461	normal
NNU_06225	63.5736	76.5715	50.8908	67.935	76.6842	98.9715	23.16	10.656	50.0117	0.796202	0.360426	normal	0.0872917	1.10338	normal	0.0100082	1.48958	up
NNU_06227	1.72711	0.559276	0.215309	0.737208	2.96184	3.3835	8.09281	1.93284	7.61379	0.543949	1.49669	normal	0.0253632	-2.84731	down	0.329974	-1.32465	normal
NNU_06228	35.9655	22.5194	22.8991	73.1041	115.897	104.007	612.436	242.889	345.643	2.03e-06	2.16188	up	6.03e-05	-4.34244	down	0.0276518	-2.15575	down
NNU_06235	12.7396	10.883	20.0249	26.4853	29.3304	13.5595	5.36691	5.80893	5.77072	0.630401	0.656285	normal	0.0498549	1.33021	up	0.0012158	2.0092	up
NNU_06241	31.5448	33.3391	39.9299	27.2944	28.3073	25.9638	18.54	14.2467	15.5538	0.794657	-0.347708	normal	0.0470836	1.09897	up	0.154203	0.77524	normal
NNU_06258	0.0554738	0	0	0.197253	0.520643	0	1.71236	0.359813	1.295	--	--	--	0.00263363	-6.05386	down	0.13629	-2.44426	normal
NNU_06273	63.0867	40.9914	23.1722	45.5311	57.5252	65.6087	36.0042	25.5994	24.2715	0.810451	0.440564	normal	0.453955	0.665802	normal	0.0193869	1.12882	up
NNU_06278	0.0290905	0	0	0.0203104	0.0444204	0.206911	4.86972	0.550034	1.06023	--	--	--	0.0407106	-7.92909	down	0.173792	-4.89609	normal
NNU_06283	0.344952	0.199393	0.176889	0.266294	0.381455	0.447603	2.93001	0.717057	2.09493	--	--	--	0.0198675	-3.21165	down	0.072062	-2.44285	normal
NNU_06292	23.0057	45.7678	62.4765	16.2295	15.6118	11.6753	9.63605	7.64545	6.82329	0.109269	-1.58246	normal	0.00387727	2.47811	up	0.0812064	0.920083	normal
NNU_06294	11.3648	7.57904	14.3729	19.8209	25.4524	27.4148	23.5606	25.0316	17.6154	0.00840444	1.12717	up	0.124011	-0.995014	normal	0.886929	0.156415	normal
NNU_06297	8.07944	10.0054	9.49975	7.02447	6.96365	8.08916	3.852	2.93073	5.3225	0.846397	-0.347822	normal	0.0199839	1.4319	up	0.0573373	1.1075	normal
NNU_06309	0.000940268	0.00165003	0.000221921	0.000700783	0.513657	0.000765233	4.31339	0.000229184	3.07726	--	--	--	0.0142648	#NAME?	down	0.136224	-3.98028	normal
NNU_06311	35.0605	22.5502	24.5556	28.7253	28.5913	23.9541	15.0919	12.1794	9.73235	1	-0.0225103	normal	0.0440823	1.1195	up	0.0179636	1.11882	up
NNU_06330	24.7906	15.1071	11.483	18.9718	25.8241	26.2174	50.1003	29.2996	42.3753	0.677613	0.474323	normal	0.0170114	-1.27175	down	0.152909	-0.773818	normal
NNU_06331	0.985166	0.784849	0.10756	0.684872	1.44415	2.8004	5.47087	5.00558	5.70801	0.348153	1.44913	normal	2.88e-05	-3.63251	down	0.0033616	-2.16357	down
NNU_06342	2.41284	1.86601	2.06533	3.19204	3.67006	3.64894	20.3451	10.5162	13.7707	0.40809	0.782485	normal	0.000287269	-2.7013	down	0.0072586	-1.89445	down
NNU_06357	12.4456	14.6902	12.8423	9.16815	9.7623	9.10483	4.73258	4.44928	5.91047	0.515666	-0.482526	normal	0.00709153	1.40086	up	0.0618994	0.941543	normal
NNU_06390	13.6815	4.63641	6.04133	10.777	13.9025	12.7508	36.749	18.981	29.15	0.679532	0.609199	normal	0.00338351	-1.79869	down	0.0372032	-1.16622	down
NNU_06397	1.96411	0.821838	1.39521	18.7769	31.6556	36.0367	83.3153	27.7758	148.715	3.43e-11	4.37523	up	0.000899403	-6.06412	down	0.31417	-1.66297	normal
NNU_06398	7.83069	8.64519	8.9678	7.5072	9.02258	9.23616	25.3845	19.3568	22.0987	0.999281	-0.039145	normal	0.0320855	-1.2329	down	0.00972635	-1.24789	down
NNU_06410	6.29046	0.570076	1.32544	3.42471	7.47561	8.84009	53.2567	9.50683	25.763	0.618736	1.22842	normal	0.0492322	-3.43193	down	0.212808	-2.17784	normal
NNU_06414	0.0314272	0	0	0.200001	0.097595	0.163219	7.62053	3.51938	1.52608	--	--	--	0.000144768	-8.79945	down	0.00909547	-4.97098	down
NNU_06422	34.1262	21.8322	19.9083	22.4264	23.8976	32.7271	70.5448	43.7467	58.2158	0.999281	0.0529458	normal	0.0323692	-1.22128	down	0.0196704	-1.14441	down
NNU_06426	60.4856	47.8454	33.9106	39.7114	45.4463	49.6832	112.034	78.0909	108.422	0.99865	-0.0510774	normal	0.0747502	-1.03317	normal	0.0334138	-1.06115	down
NNU_06430	121.592	83.0631	63.9902	49.0881	92.138	102.928	23.4491	27.2776	33.3487	0.997386	-0.116562	normal	0.00174063	1.66997	up	0.00927622	1.57704	up
NNU_06433	3.88175	0.587818	0.515114	13.3714	13.5184	19.2359	18.6679	17.0777	47.5998	2.17e-10	3.19077	up	0.00643247	-4.09696	down	0.547791	-0.885461	normal
NNU_06442	2.43674	1.75957	1.12349	10.6837	11.1398	20.4762	21.3327	7.5125	41.9767	0.00020619	3.00065	up	0.0330303	-3.78933	down	0.686746	-0.763038	normal
NNU_06449	331.926	301.096	227.074	470.297	704.725	701.034	1100.99	486.459	676.898	0.00517712	1.15237	up	0.0558346	-1.42325	normal	0.8292	-0.245575	normal
NNU_06454	527.621	566.76	391.574	841.989	1322.91	1159.79	1079.63	951.081	1155.91	0.0292935	1.17324	up	0.110887	-1.10638	normal	0.956608	0.090685	normal
NNU_06461	5.65563	2.92405	3.29731	8.19118	15.6482	15.4067	30.3903	21.4294	16.7352	0.0647335	1.00682	normal	0.00121894	-1.74447	down	0.226972	-0.713555	normal
NNU_06466	1.55614	1.36401	0.584022	2.94902	3.96331	3.4639	0.964456	0.683565	0.681914	0.00618434	1.58246	up	0.686996	0.574645	normal	0.000464141	2.17929	up
NNU_06471	0.178267	0.353334	0.326005	1.41588	0.72142	0.837391	1.60301	1.9614	2.47734	0.0893287	1.7677	normal	0.00200898	-2.86363	down	0.27057	-1.07424	normal
NNU_06472	0.608715	0.315775	0.374008	3.51506	2.30783	3.56525	153.473	62.234	123.751	1.68e-05	2.88139	up	1.74e-15	-8.09268	down	5.93e-09	-5.18784	down
NNU_06474	20.5104	38.6882	13.2682	37.9889	46.2243	71.8617	10.6962	7.83929	25.8248	0.21177	1.13055	normal	0.598051	0.703697	normal	0.00701925	1.85946	up
NNU_06479	0.0529246	0.152054	0.0422456	1.33001	0.651019	1.01022	47.6582	26.5872	39.8508	0.00611913	3.93828	up	6.4e-30	-9.23841	down	7.38e-18	-5.28002	down
NNU_06483	3.45418	2.26849	2.04189	2.53755	2.24499	2.87499	0.717735	0.993513	1.52202	1	-0.0327881	normal	0.0301037	1.71156	up	0.010365	1.70107	up
NNU_06492	0.226428	0.553208	0.647067	19.1138	5.18733	8.94617	0.132658	0	0	0.00772901	4.58015	up	--	--	--	1.34e-05	8.04497	up
NNU_06496	0.0317865	0	0.0768327	0.338076	0.670779	0.790831	0.22384	0.16701	0.275461	0.0040101	4.30271	up	--	--	--	0.332478	1.50744	normal
NNU_06497	21.2103	14.8716	18.236	23.6326	29.544	20.9434	105.857	85.2456	69.9145	0.4856	0.494241	normal	7.98e-06	-2.29763	down	0.00010869	-1.78049	down
NNU_06498	66.0839	38.2549	36.1035	56.9636	78.4263	75.4253	133.708	79.8483	108.206	0.317031	0.598732	normal	0.0229328	-1.22471	down	0.32812	-0.602194	normal
NNU_06499	201.451	61.6348	36.2887	189.142	410.245	565.905	122.487	71.8783	109.849	0.108755	1.97332	normal	0.982422	-0.0521513	normal	0.0425636	1.94501	up
NNU_06511	6.43497	7.25524	4.06973	10.8671	11.7906	11.7602	40.8088	20.7655	22.4377	0.160022	0.90356	normal	0.000875916	-2.3235	down	0.03307	-1.3965	down
NNU_06512	4.93853	6.59907	0	36.0729	15.0376	18.8157	917.897	551.012	608.531	--	--	--	5.42e-17	-7.90017	down	1.55e-11	-5.17574	down
NNU_06530	0.234203	0.816093	0.270546	21.1612	20.5712	4.92219	29.5435	110.468	21.0377	0.000528246	5.23612	up	0.00733104	-7.01451	down	0.481337	-1.76375	normal
NNU_06535	13.6997	24.1962	57.3016	21.3846	15.9867	8.76427	3.63355	5.80713	2.07201	0.800055	-1.05402	normal	0.055796	3.11962	normal	0.0129908	2.08668	up
NNU_06540	33.4023	33.9604	68.9957	51.4092	44.2362	27.2785	73.3142	104.684	62.9911	0.997386	-0.12062	normal	0.126057	-0.901298	normal	0.0430567	-1.00007	down
NNU_06548	23.3911	26.5832	4.74014	3.31934	5.12258	9.45334	2.87072	1.94214	2.99194	0.430493	-1.56714	normal	0.037155	2.77746	up	0.270069	1.23486	normal
NNU_06550	27.2325	26.7851	27.3249	24.3919	22.6532	17.3091	41.0389	39.0021	33.8155	0.905786	-0.284879	normal	0.117396	-0.919716	normal	0.0110425	-1.18296	down
NNU_06567	34.0423	11.4205	9.57172	40.6883	60.9445	66.1198	1201.79	267.707	586.807	0.00570875	1.6296	up	0.00479023	-4.92615	down	0.0554391	-3.27168	normal
NNU_06571	10.1371	5.22602	4.27607	13.4881	24.2488	30.2175	30.4502	10.8833	15.7507	0.0159364	1.82191	up	0.154622	-1.50214	normal	0.804716	0.345513	normal
NNU_06594	9.24755	5.81269	4.94833	11.8672	15.3544	17.8762	25.2293	6.1365	26.8324	0.0275899	1.14129	up	0.192659	-1.53446	normal	0.808008	-0.367395	normal
NNU_06608	8.3981	16.4163	20.8724	10.4337	9.03949	9.68591	6.08087	6.05427	4.81914	0.91795	-0.309982	normal	0.048825	1.3116	up	0.108023	1.02361	normal
NNU_06617	104.68	87.1046	98.2693	53.6672	85.6782	59.7403	37.412	35.6917	31.1876	0.367686	-0.551191	normal	0.0054373	1.46659	up	0.0760285	0.938975	normal
NNU_06624	1.89553	4.75224	7.39179	3.20718	2.23116	1.99447	1.26675	0.710068	0.541142	0.800055	-0.698122	normal	0.0342572	2.20735	up	0.140678	1.53419	normal
NNU_06627	4.54239	5.54275	4.87835	3.65577	2.91746	2.95234	1.78019	0.883323	1.83894	0.404363	-0.634937	normal	0.00608305	1.73729	up	0.0913724	1.12627	normal
NNU_06628	0.0233826	0.159494	0.0745066	0.363624	0.190613	0.622472	23.0053	11.3556	15.6258	--	--	--	2.36e-18	-8.03382	down	4.28e-12	-5.41511	down
NNU_06634	5.33041	3.38335	4.08554	4.52845	6.8192	7.48487	12.2262	12.8277	12.1749	0.597707	0.595838	normal	0.00721922	-1.62664	down	0.0775719	-1.00716	normal
NNU_06635	47.8394	37.6356	35.6635	40.3722	52.016	51.7685	104.031	92.5953	108.424	0.972307	0.245625	normal	0.0191329	-1.37409	down	0.0342351	-1.10493	down
NNU_06643	2.58119	2.02928	1.20541	4.90234	3.65899	8.205	0.519387	0.858085	0.808896	0.14019	1.4512	normal	0.320756	1.40847	normal	0.00106491	2.88098	up
NNU_06646	2.54152	1.05672	0.795713	2.23481	3.73893	4.28124	1.26711	0.70995	0.639465	0.194573	1.18809	normal	0.61463	0.751742	normal	0.0141855	1.96336	up
NNU_06649	9.78573	14.0211	7.80602	13.9496	14.2751	16.5063	29.8068	25.6081	26.6694	0.513313	0.499849	normal	0.00860828	-1.38664	down	0.0964826	-0.863835	normal
NNU_06662	6.10157	5.77075	5.99499	6.64786	8.25116	5.13094	13.2607	14.6762	13.1194	0.997386	0.12049	normal	0.0297813	-1.34737	down	0.0241665	-1.20554	down
NNU_06664	4.51337	5.10034	2.67501	3.43476	5.02625	5.0984	0.679107	0.672823	2.92693	0.997386	0.163181	normal	0.0615698	1.51662	normal	0.00795286	1.70434	up
NNU_06667	0.0592631	0.204116	0.119495	0.907851	0.480521	1.11366	0	0	0.124344	0.0403241	2.92967	up	--	--	--	0.00245248	4.52584	up
NNU_06674	13.3778	22.7925	27.0626	12.9583	8.89986	7.8854	2.1639	9.37153	1.99923	0.07034	-1.11108	normal	0.000427084	2.23918	up	0.220631	1.14537	normal
NNU_06688	2.2095	1.90478	3.59123	1.74599	1.2744	0.912933	0.397438	0.466971	0.417952	0.196975	-1.03693	normal	0.0010648	2.66238	up	0.075817	1.6468	normal
NNU_06690	2.02668	2.8499	1.8318	10.3698	7.99188	7.98451	41.6667	9.50486	15.8736	5.58e-05	1.98445	up	0.0574392	-3.39092	normal	0.435748	-1.38205	normal
NNU_06695	90.4946	19.0371	14.8355	151.255	276.897	244.797	1035.77	170.127	603.045	0.000324138	2.3788	up	0.018421	-3.9341	down	0.344819	-1.53095	normal
NNU_06725	3.89886	4.12776	5.96429	5.3153	3.83692	3.78054	11.1568	10.2154	11.4448	1	-0.029488	normal	0.0981496	-1.11152	normal	0.0489527	-1.1187	down
NNU_06726	120.794	61.7106	60.6851	50.6366	58.3827	56.5928	164.157	84.5095	113.207	0.784644	-0.538741	normal	0.446962	-0.596993	normal	0.0442256	-1.11234	down
NNU_06729	2.76742	10.3863	1.01545	22.7161	18.1577	36.5031	4.57902	1.9458	41.8458	0.00517712	2.49223	up	0.655486	-1.93598	normal	0.841653	0.581438	normal
NNU_06739	203.184	17.6238	39.3516	91.0649	287.308	231.989	1186.4	282.991	684.648	0.706191	1.19043	normal	0.028814	-3.05027	down	0.184453	-1.83476	normal
NNU_06744	0.771819	0.217389	0.316887	1.99461	0.91956	0.911319	12.4084	6.48861	9.17458	0.264767	1.57828	normal	2.3e-10	-4.49951	down	1.01e-06	-2.90227	down
NNU_06746	0.277579	0.000321746	0.00206721	3.35177	0.48059	0.000221904	12.9153	13.88	12.286	--	--	--	1.46e-13	-7.18434	down	3.44e-07	-3.34098	down
NNU_06758	0.887835	1.40562	1.10085	0.860653	1.00366	1.27831	0.0536261	0.139661	0	0.999281	-0.100451	normal	0.00141473	4.5315	up	--	--	--
NNU_06771	0	0	0	0.225367	0.049764	0.329674	4.50884	9.49255	14.3172	--	--	--	6.05e-08	#NAME?	down	3.29e-05	-5.98292	down
NNU_06773	1.43858	0.830933	0.377741	2.83503	3.95876	4.7265	5.91432	1.01531	7.34655	0.00661783	2.13985	up	0.119222	-2.44418	normal	0.892041	-0.279255	normal
NNU_06792	2.86565	2.24948	3.27311	18.6413	9.56062	8.53232	13.6443	12.5234	6.43356	0.0216928	2.15239	up	0.000938519	-2.00355	down	0.909058	0.168638	normal
NNU_06795	9.21232	7.43097	6.53871	12.5596	8.85732	11.2247	174.309	89.7593	148.423	0.59643	0.464967	normal	5.68e-11	-4.16413	down	1.72e-09	-3.67616	down
NNU_06811	50.1863	26.9945	23.8822	37.1498	47.6091	43.0448	107.721	67.6485	116.145	0.882703	0.343084	normal	0.0144488	-1.31724	down	0.0673894	-0.951295	normal
NNU_06819	10.6087	3.69879	2.25753	4.68411	7.70437	10.5587	2.59658	2.18416	1.93489	0.972307	0.482737	normal	0.461554	1.29617	normal	0.00992091	1.80112	up
NNU_06837	0.584693	0.603045	1.18643	2.10388	1.16155	1.71014	43.0424	21.9838	36.9655	0.42402	1.14535	normal	4.95e-13	-5.55269	down	7.6e-10	-4.38192	down
NNU_06842	15.5266	27.1041	21.9734	15.9058	17.0697	16.11	6.44955	10.0438	10.6569	0.760015	-0.367357	normal	0.0324675	1.21885	up	0.117338	0.874094	normal
NNU_06843	1.21356	0.463165	0.66203	1.0925	1.55323	1.61892	18.3618	5.34994	11.4556	0.428614	0.891419	normal	0.00122242	-3.94828	down	0.0105495	-3.03129	down
NNU_06849	24.5059	25.1671	22.7439	33.3273	28.8685	27.9302	96.5573	130.43	77.9092	0.978847	0.187636	normal	0.0359934	-1.2207	down	0.062732	-1.01191	normal
NNU_06857	1.00988	0.203115	0.295546	0.527183	0.968112	1.26914	25.4661	4.7769	10.5053	0.737288	0.923772	normal	0.0187933	-4.80685	down	0.0626458	-3.85684	normal
NNU_06858	33.8919	22.1334	12.2626	34.9635	44.8442	47.4313	84.0021	56.3051	92.815	0.100929	0.888118	normal	0.000410269	-1.78822	down	0.106926	-0.877258	normal
NNU_06868	0.503338	0	0	0.0283834	0.0471592	0.171974	0.99845	0.684996	1.08314	--	--	--	0.000280081	-4.70889	down	0.000494032	-4.0976	down
NNU_06877	0.958644	0.137709	0.34147	3.12127	5.88876	10.6501	100.536	30.6784	131.116	0.00814969	3.8024	up	5.24e-07	-7.56284	down	0.00514591	-3.73383	down
NNU_06887	5.26478	5.42906	8.49938	7.25585	6.58715	4.88933	25.6107	16.9785	18.0706	1	-0.00484242	normal	0.00784623	-1.50442	down	0.00175779	-1.4855	down
NNU_06893	30.9563	31.9218	20.991	38.5385	43.4956	49.9639	14.5802	11.538	14.3353	0.13303	0.713638	normal	0.0733126	1.06484	normal	2.17e-05	1.80224	up
NNU_06895	76.9188	70.7625	91.4813	109.494	110.454	94.5622	248.494	188.841	184.78	0.784861	0.349094	normal	0.0120787	-1.33663	down	0.0590285	-0.964403	normal
NNU_06908	327.437	260.689	171.454	367.062	405.887	399.215	737.716	472.023	658.52	0.402962	0.623376	normal	0.0313431	-1.37064	down	0.326919	-0.72437	normal
NNU_06909	13.2161	7.61232	6.26105	67.4812	69.0226	71.8648	123.558	95.5196	88.5199	2.31e-15	2.88664	up	1.06e-12	-3.55508	down	0.272611	-0.646672	normal
NNU_06932	2.83758	0.740152	0.915231	3.74244	5.21063	5.26857	7.02163	1.43314	3.69222	0.0123915	1.68964	up	0.370165	-1.45618	normal	0.877009	0.258293	normal
NNU_06934	8.03933	3.99123	5.96076	7.60923	11.6034	5.45211	0.671521	0.176636	1.1873	0.946123	0.455896	normal	0.00407849	3.22686	up	7.57e-05	3.70809	up
NNU_06962	14.0055	14.8037	15.5804	10.7656	11.6258	10.2486	8.28362	7.37861	6.63102	0.562925	-0.456698	normal	0.0022964	1.56145	up	0.018575	1.12803	up
NNU_06966	2.39739	1.81058	6.69617	13.061	10.5727	5.76739	20.5746	91.9724	52.2748	0.143405	1.45934	normal	0.0057544	-4.00773	down	0.0796694	-2.52835	normal
NNU_06974	11.1317	10.7973	15.3618	13.6881	16.1887	15.0826	48.8722	26.6893	42.792	0.947257	0.274248	normal	0.00229469	-1.63105	down	0.00430727	-1.33151	down
NNU_06977	30.0492	25.7285	23.1585	46.0297	41.5399	44.355	103.012	96.5749	117.047	0.0868801	0.769673	normal	5.42e-05	-2.02058	down	0.0109353	-1.22862	down
NNU_06987	3.34669	2.58566	1.66806	8.256	8.88331	12.1271	5.00966	2.8058	6.91479	0.000145124	1.89021	up	0.245753	-1.27489	normal	0.440001	0.640084	normal
NNU_06992	0.0726448	0	0	0	0	0	0.995112	0.810531	0.938867	--	--	--	8.5e-05	-6.31129	down	9.66e-06	#NAME?	down
NNU_06997	111.572	44.62	25.0379	74.2492	102.7	99.4009	616.078	183.548	334.8	0.861764	0.573259	normal	0.0327456	-2.54697	down	0.0957767	-1.95022	normal
NNU_07005	46.1402	25.28	42.8023	65.8637	81.7843	63.5035	78.2667	106.863	66.7084	0.055969	0.861508	normal	0.0411033	-1.15735	down	0.766368	-0.274062	normal
NNU_07006	10.0035	9.59563	6.16072	4.63403	5.85426	4.86009	6.16762	6.13611	4.87386	0.0513579	-0.973194	normal	0.0280479	1.26282	up	0.736516	0.311033	normal
NNU_07028	12.6286	9.35719	12.5634	34.0116	24.4117	42.1009	4.42158	10.9797	2.26542	0.00697942	1.56216	up	0.419453	0.981225	normal	3.45e-05	2.56276	up
NNU_07037	0.139814	0.0716786	0.0396179	0.196706	0.255842	0.0849511	0.473382	0.395784	0.310108	0.630224	1.16028	normal	0.0369856	-2.31549	down	0.352473	-1.13609	normal
NNU_07047	0.137088	0.129097	0.261273	0.263123	0.224067	8.69e-06	0.793554	1.67142	0.647517	1	-0.0915257	normal	0.0246572	-2.57329	down	0.0362306	-2.64799	down
NNU_07070	24.5478	32.5436	63.7574	1081.71	534.373	237.608	216.6	696.226	195.81	0.0337382	3.95238	up	0.0670637	-3.21916	normal	0.713292	0.749539	normal
NNU_07100	78.0424	63.9921	45.108	15.5836	24.1461	27.9411	4.4648	2.33339	3.98441	0.00219191	-1.47535	down	3.1e-14	4.09629	up	1.54e-07	2.64607	up
NNU_07103	0.272315	0.0391077	0.171787	1.06761	1.1307	1.70633	1.57249	3.02881	2.70826	0.00824025	3.27153	up	0.000258822	-4.21131	down	0.489002	-0.918027	normal
NNU_07108	2.98836	3.06783	2.49305	3.11419	3.60415	3.10461	15.2043	13.9332	13.4084	0.997386	0.219218	normal	0.00572508	-2.31687	down	0.00384305	-2.07493	down
NNU_07109	47.7724	36.8342	39.3419	40.78	44.8222	41.1461	109.769	99.6561	124.59	0.99908	0.0486196	normal	0.00461804	-1.45887	down	0.00167162	-1.38725	down
NNU_07116	3.78637	2.24321	2.74377	5.95853	7.53015	11.0188	14.0749	5.00625	10.1974	0.0320394	1.36206	up	0.028406	-1.72154	down	0.77296	-0.33333	normal
NNU_07117	0.196357	0.088473	0.178429	0.310059	0.353532	0.260944	1.49096	3.14103	1.43235	--	--	--	0.000220393	-3.82045	down	0.00393653	-2.79461	down
NNU_07121	0.204388	0.0360473	0.120659	0.224963	0.273319	0.308298	12.4282	19.4681	34.1795	--	--	--	2.76e-08	-7.91353	down	2.49e-06	-6.0758	down
NNU_07126	0.511543	0.547756	1.36806	0.565514	0.684363	0.616486	3.30224	1.37016	2.5758	0.985642	-0.307577	normal	0.0059349	-2.04819	down	0.00214909	-2.32982	down
NNU_07128	17.2293	14.3875	11.3049	12.5346	15.3658	14.0798	35.9114	21.1961	42.3524	1	-0.00323392	normal	0.014888	-1.2918	down	0.00963059	-1.27116	down
NNU_07129	4.06828	1.37526	2.55225	6.33729	9.39818	8.48615	28.9225	8.70088	11.9023	0.000291895	1.56013	up	0.0597996	-2.63775	normal	0.463479	-1.05193	normal
NNU_07131	0.646851	0.981356	0.385644	3.5588	2.23063	2.42313	2.45883	2.85313	4.23911	0.0122168	2.05347	up	0.0165663	-2.31445	down	0.888078	-0.240896	normal
NNU_07135	14.2436	16.6369	9.55982	16.9728	21.3481	22.1419	7.69256	8.00646	7.29417	0.340798	0.591719	normal	0.269958	0.790763	normal	0.0033226	1.40515	up
NNU_07138	19.8668	12.1548	6.32658	24.0618	27.3882	22.8391	119.594	76.0854	88.1972	0.079898	0.926984	normal	1.49e-09	-2.89021	down	3.22e-06	-1.94177	down
NNU_07139	1.24986	1.16891	1.02955	5.0687	3.25665	6.39115	202.867	152.508	187.75	0.000826327	2.10007	up	1.27e-31	-7.29295	down	5.48e-25	-5.16936	down
NNU_07144	32.2609	20.4741	30.5971	42.4595	40.5054	34.6276	120.32	77.1026	87.6218	0.355016	0.5575	normal	0.000270043	-1.81642	down	0.00802459	-1.23526	down
NNU_07161	1.63433	2.19075	2.05023	3.65028	2.79027	2.84802	6.6315	11.7792	5.46198	0.677613	0.661585	normal	0.00618289	-2.02316	down	0.0796537	-1.34163	normal
NNU_07165	9.06813	55.3998	16.5563	38.7573	56.9821	56.2999	0.35316	0.341713	5.67684	0.685429	0.828996	normal	0.115897	3.54784	normal	2.03e-21	4.40355	up
NNU_07166	4.97503	2.11234	2.13161	8.3277	5.83444	9.62281	220.135	122.977	219.895	0.0441113	1.18009	up	1.18e-17	-5.58682	down	4.32e-13	-4.38417	down
NNU_07167	32.014	35.6485	31.1443	18.8879	17.7084	23.3175	15.7447	8.94791	13.2001	0.139417	-0.706883	normal	0.0106216	1.35408	up	0.265587	0.671893	normal
NNU_07170	3.46747	2.7938	2.20265	3.7734	3.27175	2.77564	6.93116	8.91758	12.1778	0.997386	0.196649	normal	0.0113062	-1.74645	down	0.00947383	-1.52909	down
NNU_07179	14.6307	7.57999	8.8338	26.681	29.6265	33.7402	54.9581	28.3836	41.1794	0.000571013	1.53562	up	0.000472532	-2.01698	down	0.541855	-0.457261	normal
NNU_07180	21.1471	28.4841	16.1621	32.478	38.0791	36.4442	55.1114	36.5213	51.4428	0.092266	0.780507	normal	0.0313365	-1.19035	down	0.597375	-0.386211	normal
NNU_07182	0.504397	0.142905	0.252317	0.97182	1.22419	0.691007	13.6185	11.449	15.5047	0.161039	1.65395	normal	1.36e-18	-5.57634	down	2.68e-15	-3.90136	down
NNU_07183	20.6172	9.89181	10.9441	11.279	12.2291	10.7934	6.09083	4.30791	2.67525	0.973205	-0.284725	normal	0.0655753	1.55156	normal	0.0125994	1.28842	up
NNU_07187	0.442377	0.254505	0.282489	3.99512	3.67533	4.52913	47.9705	9.648	35.0486	7.4e-05	3.74606	up	3.09e-05	-6.7877	down	0.0333829	-3.01625	down
NNU_07190	28.1018	23.0625	17.9148	7.78911	9.27522	10.4152	18.6728	8.54799	10.4394	0.00241724	-1.33601	down	0.262257	0.801179	normal	0.5917	-0.510131	normal
NNU_07192	76.3055	47.4057	34.4903	71.405	80.795	94.6218	192.72	99.3087	114.722	0.285034	0.642236	normal	0.043668	-1.35254	down	0.317173	-0.686799	normal
NNU_07199	46.3189	56.9661	41.9375	68.0281	48.4822	49.1264	324.607	313.628	360.776	0.97513	0.212497	normal	0.00126317	-2.06636	down	0.00125228	-1.83341	down
NNU_07202	0.114291	0	0	1.91115	0.859696	0.768592	37.8856	41.0113	53.0087	--	--	--	6.63e-35	-11.1318	down	1.32e-24	-5.20519	down
NNU_07206	23.8425	39.1675	30.1208	21.6382	19.2271	26.395	10.029	7.30677	12.2049	0.478436	-0.511984	normal	0.00229469	1.6615	up	0.0248763	1.17302	up
NNU_07209	1.61674	0.476469	0.503053	0.665278	1.94349	1.79316	7.50015	3.11509	10.5813	0.876491	0.764515	normal	0.00473369	-3.07933	down	0.0327378	-2.28942	down
NNU_07210	9.55456	0.818672	2.67276	7.85578	13.5821	11.0805	68.6299	12.9453	40.3353	0.258415	1.32148	normal	0.0452846	-3.24721	down	0.236233	-1.90103	normal
NNU_07233	11.4574	10.3816	10.11	15.0813	15.487	16.8154	25.9952	21.5582	29.7083	0.32762	0.589091	normal	0.0160402	-1.29565	down	0.236425	-0.683071	normal
NNU_07234	4.54881	1.08441	0.898199	3.96669	8.39367	7.18443	43.7817	12.4625	15.8803	0.130475	1.57465	normal	0.0354625	-3.48903	down	0.249246	-1.89018	normal
NNU_07236	2.22193	0.792382	0.648903	1.2181	1.22761	1.53695	0.313594	0.41186	0.395883	0.999281	0.0979525	normal	0.260474	1.76157	normal	0.0104251	1.87975	up
NNU_07240	0.325362	0.0342206	0.0950344	0.213936	0.824936	0.886636	1.97036	1.98367	2.54716	0.236333	2.13219	normal	7.57e-05	-3.83454	down	0.0559085	-1.67807	normal
NNU_07250	10.6187	8.83124	15.2745	12.11	14.5272	14.0579	48.1133	38.2563	37.4723	0.945185	0.249621	normal	0.000167481	-1.85934	down	0.000217229	-1.58476	down
NNU_07260	6.59393	12.1947	8.52474	6.97658	8.49083	8.56595	2.22526	4.30733	4.51001	0.997386	-0.145504	normal	0.0499744	1.33594	up	0.044029	1.21293	up
NNU_07264	9.84884	7.16241	6.36628	12.9357	16.0013	20.2184	8.11167	4.5431	9.88346	0.0206406	1.08059	up	0.977242	0.0451557	normal	0.0338831	1.15064	up
NNU_07273	0.641571	0.851883	0.450942	1.8338	1.58111	2.67012	3.09505	1.02137	3.98876	0.0174435	1.67386	up	0.0601109	-2.07274	normal	0.802569	-0.373199	normal
NNU_07281	0.479619	0.47247	0.523619	26.0492	17.3568	10.9694	3.95265	2.75787	18.0715	3.09e-07	5.29598	up	0.159604	-4.23593	normal	0.443403	1.08266	normal
NNU_07288	9.90882	8.33921	4.52325	19.0766	14.2186	21.1235	15.6128	11.9883	13.3	0.0118523	1.23301	up	0.275803	-0.865515	normal	0.654262	0.389061	normal
NNU_07294	20.7682	17.1387	12.0266	8.8333	12.2866	7.85871	0.655052	1.3262	7.00233	0.243291	-0.808816	normal	0.000351194	2.41397	up	0.0541289	1.62833	normal
NNU_07306	53.7707	49.4278	20.1594	56.3492	76.4933	72.3737	80.5452	114.099	67.539	0.217166	0.741771	normal	0.0482604	-1.09501	down	0.674484	-0.332877	normal
NNU_07307	0.226822	2.12867	0.132413	4.77147	3.59403	6.14318	0	0.0732403	0.126974	0.000600773	2.53041	up	--	--	--	2.4e-10	6.50599	up
NNU_07308	27.2233	11.3084	6.54752	30.0002	36.205	48.3303	77.3293	43.1285	40.964	0.0575716	1.35176	normal	0.0192174	-1.81726	down	0.617355	-0.443001	normal
NNU_07316	96.3554	112.2	106.859	84.7133	73.6057	62.4322	32.4054	52.4498	25.8754	0.54014	-0.530707	normal	0.00402775	1.54921	up	0.0384555	1.03859	up
NNU_07339	1.08184	1.00808	1.12676	0.294517	0.0713413	0.324475	0.187133	0.496476	0.211048	0.00285494	-2.25177	down	0.0618909	1.85605	normal	0.870395	-0.376944	normal
NNU_07347	10.5055	18.0026	7.38719	13.3061	11.5041	14.3873	156.272	79.5539	118.038	0.997386	0.150933	normal	1.04e-07	-3.30589	down	1.96e-07	-3.13133	down
NNU_07350	4.8832	4.62378	5.49355	4.49958	4.69249	6.40058	48.2256	26.6502	41.8076	0.997705	0.0709856	normal	5.67e-09	-2.95901	down	1.05e-08	-2.86231	down
NNU_07362	0.368269	0.264126	0	0.248908	0.471141	0	5.25898	4.71434	1.19756	--	--	--	0.0029492	-4.31791	down	0.00602866	-4.03208	down
NNU_07366	19.0365	34.0789	17.7072	18.0549	21.449	25.511	3.93864	4.32062	11.4218	0.997386	-0.113701	normal	0.0105953	1.84318	up	0.000649143	1.75391	up
NNU_07370	34.4054	47.7092	28.8976	30.7942	24.3662	33.2667	15.1655	10.753	21.3489	0.873928	-0.303572	normal	0.0221577	1.23041	up	0.0571016	0.950122	normal
NNU_07374	1.01846	0.970599	0.842772	1.83409	1.7326	2.16379	15.4487	10.8265	9.43216	0.518373	1.00615	normal	6.05e-08	-3.64854	down	1.81e-06	-2.61918	down
NNU_07375	1.79907	0.422658	0.788709	1.02456	1.17834	0.855635	0.304684	0.138889	0.0993912	0.999281	0.0984031	normal	0.193507	2.35318	normal	0.00968688	2.47388	up
NNU_07382	0.554175	0.328108	0.066624	1.52835	1.19172	2.10046	57.9837	26.0057	53.8446	0.00652488	2.5605	up	1.38e-15	-7.43667	down	2.14e-09	-4.85473	down
NNU_07386	0.0626263	0.0224337	0.0507082	0.245572	0.144537	0.130556	0.899535	1.76353	1.67939	--	--	--	1.95e-07	-5.26547	down	7.8e-05	-3.15425	down
NNU_07389	0.159131	0.0862345	0.185082	0.754728	0.757316	0.597541	0.520034	1.02168	0.383034	0.0166446	2.44095	up	0.0646904	-2.25447	normal	0.929336	0.206717	normal
NNU_07390	32.4636	22.87	45.1192	20.4986	13.2652	12.8596	11.9115	18.488	11.5209	0.122013	-1.07723	normal	0.027381	1.23013	up	0.8688	0.173639	normal
NNU_07394	0	0	0	0.270861	0	0.0386458	0.494977	2.75287	3.03766	--	--	--	0.000516003	#NAME?	down	0.0164842	-4.46738	down
NNU_07396	8.52055	7.27156	8.71603	16.3371	17.3674	18.9636	1.38451	1.1311	0.442374	0.00519587	1.11619	up	8.59e-07	3.04312	up	2.59e-19	4.18252	up
NNU_07402	4.40191	1.17092	2.34	11.5548	11.7289	11.7668	10.0371	8.15258	5.48963	7.67e-07	2.08984	up	0.0172228	-1.58808	down	0.481014	0.523275	normal
NNU_07403	1.41516	1.25324	2.2865	4.43441	1.8626	4.03018	9.34057	15.1669	19.0664	0.278229	1.12577	normal	2.03e-06	-3.12755	down	0.00031351	-1.97885	down
NNU_07423	1.51985	1.00473	0.80929	4.72901	3.93327	5.54845	19.7468	4.90871	3.83651	0.000643628	2.11731	up	0.187109	-3.14083	normal	0.68004	-0.99865	normal
NNU_07425	3.31449	6.14963	3.45457	6.14545	6.12765	8.80115	145.23	77.9906	136.267	0.400289	0.695117	normal	2.51e-14	-4.73384	down	8.85e-12	-4.01366	down
NNU_07427	1.79903	2.76657	4.25092	4.51691	4.00578	2.10226	12.6355	12.895	10.5368	0.985502	0.291724	normal	0.00028788	-2.07447	down	0.000276255	-1.76024	down
NNU_07432	1.45808	7.06202	4.12919	2.40902	2.06608	0.0930391	0.000103762	9.62e-05	0.210951	0.591457	-1.46129	normal	0.000511172	6.13607	up	0.0533315	4.69718	normal
NNU_07455	0.137791	0	0.0428339	0.503359	1.66863	3.27759	1.11714	1.54355	1.62705	0.0279408	5.20115	up	2.43e-05	-4.85041	down	0.864967	0.373798	normal
NNU_07460	15.6647	17.7599	7.49106	6.73099	5.03996	6.32978	5.09601	3.84953	2.32881	0.157163	-1.15647	normal	0.00926157	1.8461	up	0.376535	0.710538	normal
NNU_07462	0.40084	0.830478	0.649005	1.67496	1.61431	1.99386	2.13985	3.14462	4.14155	--	--	--	0.0384055	-2.51832	down	0.581297	-0.850803	normal
NNU_07467	10.7752	28.8041	19.9333	4.86981	5.43157	5.71667	15.148	7.91769	11.0956	0.0319654	-1.87476	down	0.282115	0.904199	normal	0.171492	-0.944522	normal
NNU_07473	12.1016	11.5216	22.6526	11.3839	11.2929	9.88082	45.3851	28.1436	28.5454	0.804315	-0.498337	normal	0.0496508	-1.13036	down	0.000700445	-1.60336	down
NNU_07505	0.865285	2.57017	0.55233	3.9464	4.14525	7.58522	1.73569	0.376219	8.56833	0.0275006	2.01045	up	0.66831	-1.45817	normal	0.817869	0.57892	normal
NNU_07509	6.56092	7.56793	5.30763	4.05555	4.50706	5.62449	2.01321	1.7666	3.03468	0.568207	-0.485222	normal	0.0056571	1.58969	up	0.0427165	1.12844	up
NNU_07517	24.3082	25.0477	29.3714	20.3206	22.4042	18.6513	6.70659	7.25093	12.4205	0.823301	-0.329734	normal	0.00209594	1.56325	up	0.00569215	1.25711	up
NNU_07520	29.0364	17.1198	24.0319	23.9387	32.8345	38.3539	62.3779	31.4455	61.5171	0.588162	0.454278	normal	0.0444075	-1.15918	down	0.302767	-0.679038	normal
NNU_07521	0.971257	0.113993	0.127566	1.52004	4.56485	5.82938	76.2855	8.58891	37.7406	0.0264786	3.21106	up	0.00300841	-6.5292	down	0.118084	-3.29155	normal
NNU_07528	2.21507	5.10479	1.39518	0.254715	0.43636	0.736894	0.0509525	0.132973	0.116517	0.167364	-2.62668	normal	0.00372655	5.15607	up	--	--	--
NNU_07540	0.504008	0.267022	0.298114	8.01995	1.71161	6.55624	26.5898	83.4047	66.6687	0.0138758	4.15519	up	9.57e-10	-7.64991	down	0.000801683	-3.47787	down
NNU_07555	0.953057	0.0678598	0.0757355	0.263842	0	1.2154	5.98478	2.77468	3.76491	--	--	--	0.000879537	-3.74863	down	0.00221503	-3.0933	down
NNU_07560	13.5989	19.2198	10.7415	9.12608	7.72433	4.15339	19.5524	32.7899	20.5922	0.155055	-1.04877	normal	0.364041	-0.747975	normal	0.00174649	-1.77854	down
NNU_07572	3.48707	1.21757	6.97438	3.38897	5.55491	3.29007	24.1424	18.7184	15.2326	0.99908	0.101396	normal	8.07e-07	-2.38874	down	4.5e-08	-2.26111	down
NNU_07579	2.62267	1.27282	0.608452	5.59148	8.74994	6.58532	50.9603	6.12129	30.6577	0.0069902	2.22591	up	0.0231902	-4.33956	down	0.25936	-2.08891	normal
NNU_07580	4.33925	1.81282	0.84156	5.32423	13.5047	14.0236	44.1851	7.15839	33.8401	0.0387427	2.27504	up	0.0208684	-3.6413	down	0.398678	-1.33982	normal
NNU_07583	0.607567	0.869109	0.264557	0.682375	2.00915	1.62825	7.38479	11.0483	3.8264	0.300854	1.33527	normal	0.000128581	-3.74226	down	0.011576	-2.38523	down
NNU_07601	0.0684006	0.0489766	0.0542932	0.284199	0.314205	0	5.89984	5.05787	4.66646	--	--	--	2.52e-09	-7.98457	down	9.25e-08	-4.96734	down
NNU_07608	1.10646	0.802864	0.146798	0.767388	1.43739	1.83137	5.19993	6.1639	11.4848	--	--	--	0.000891121	-3.80804	down	0.0125676	-2.57808	down
NNU_07620	23.6617	3.99343	7.28908	42.7755	48.5818	49.1279	120.582	44.7749	73.9166	1.24e-06	1.983	up	0.00297818	-2.82965	down	0.360454	-0.823761	normal
NNU_07622	3.56348	3.16818	3.66284	2.32456	2.60876	1.93232	0.967762	2.09514	0.775445	0.503327	-0.57591	normal	0.0261469	1.45311	up	0.206637	0.896999	normal
NNU_07628	2.88577	3.02742	3.329	4.57336	3.58832	3.08515	8.00027	11.625	6.94436	0.991568	0.257049	normal	0.0435509	-1.56861	down	0.0597237	-1.29114	normal
NNU_07636	9.25853	13.1544	7.98232	17.0569	3.79335	6.63116	3.03187	1.39734	1.17705	0.998895	-0.118126	normal	3.94e-05	2.45536	up	0.205868	2.35648	normal
NNU_07637	20.1692	12.2644	11.5519	15.5697	17.6173	18.4468	252.928	97.0499	108.815	0.966491	0.220532	normal	0.00663233	-3.24711	down	0.012694	-3.00224	down
NNU_07638	23.5338	21.3375	14.7261	15.3738	21.9051	21.2697	6.57567	5.06209	9.88256	1	-0.0201594	normal	0.0126077	1.46784	up	0.00276422	1.47166	up
NNU_07640	54.7864	74.8211	50.9221	31.6609	25.7484	29.6208	16.6037	16.5224	22.6734	0.0076061	-1.09228	down	0.000926563	1.69374	up	0.296475	0.623699	normal
NNU_07654	0.833319	1.13895	1.73453	0.116217	0.200673	0.0339783	0	0.120739	0	0.00194427	-3.39289	down	4.03e-06	5.38815	up	--	--	--
NNU_07657	0.112139	0	0	1.44735	0.395275	1.61882	69.343	30.0776	29.1509	0.0159298	4.64815	up	9.13e-11	-9.95535	down	1.08e-05	-5.28946	down
NNU_07659	24.5327	39.894	23.6309	17.8708	23.9524	31.3882	4.84353	5.98505	8.28213	0.972307	-0.248749	normal	0.000208707	2.2046	up	0.000137492	1.98009	up
NNU_07665	16.8634	8.593	5.23554	12.6874	20.3952	29.258	6.69674	3.58935	4.6484	0.43368	1.03216	normal	0.362411	1.05003	normal	0.00478776	2.10649	up
NNU_07668	2.01039	0.631817	0.296242	1.70377	0.973438	1.06624	0.30114	0	0.163219	0.997386	0.333576	normal	0.28539	2.69174	normal	0.0014619	3.04728	up
NNU_07678	3.18567	1.82187	2.0521	9.47992	9.89475	13.7713	7.17323	1.96541	11.3451	9.49e-08	2.22347	up	0.290496	-1.56064	normal	0.4896	0.688701	normal
NNU_07681	1.14988	1.1058	0.598793	2.07729	4.44693	4.67371	12.188	2.93074	8.12229	0.00861604	2.00357	up	0.0171948	-3.07474	down	0.439941	-1.04407	normal
NNU_07684	0.194833	0.224183	0.186445	1.16476	0.479466	1.00255	9.64288	3.52606	7.85071	0.118566	2.15586	normal	4.28e-07	-5.22378	down	0.000745735	-3.04408	down
NNU_07688	0.587	0.859371	1.09252	24.6337	13.2535	82.9444	0.388464	0.253001	1.25271	0.07647	5.71918	normal	--	--	--	0.0362302	6.11014	up
NNU_07713	71.3211	45.356	33.1041	41.148	43.9843	73.6722	4.67601	6.0076	4.09514	0.997705	0.101882	normal	3.6e-05	3.31206	up	1.05e-06	3.43579	up
NNU_07714	0.366506	0.073455	0.163946	0.705373	0.549694	1.38757	4.13648	1.1946	5.12253	--	--	--	0.00176936	-4.31594	down	0.12355	-1.96356	normal
NNU_07723	6.787	5.69265	5.19574	4.79316	3.98501	5.20192	1.31375	1.73014	1.71765	0.861764	-0.319894	normal	0.000743125	1.87885	up	0.00135501	1.58056	up
NNU_07738	0.11185	0.0178991	0	0.0773285	0.200437	0.154557	2.64762	1.85137	3.52107	--	--	--	1.45e-10	-7.43422	down	1.16e-08	-4.70679	down
NNU_07750	1.54316	0.341753	0.125903	1.31245	2.97406	3.39504	11.6474	1.63121	13.5814	0.108755	2.01915	normal	0.0278763	-3.85023	down	0.289753	-1.80665	normal
NNU_07753	22.6266	12.0178	11.2086	30.2359	41.8651	62.6815	15.9219	20.8495	14.7045	0.0300821	1.53629	up	0.759971	-0.278457	normal	0.0334138	1.28054	up
NNU_07755	13.4645	8.8939	13.0583	15.9804	11.3731	14.6492	4.57519	6.45547	4.93092	0.944803	0.247521	normal	0.0484151	1.19985	up	0.00182908	1.46872	up
NNU_07758	0	0	0	0.243052	0	0.230502	2.48801	3.25994	4.14732	--	--	--	1.38e-08	#NAME?	down	6.4e-06	-4.51435	down
NNU_07763	0	0.0271071	0	0.432426	0.0869173	0.21831	5.98033	6.44798	9.06198	--	--	--	4.24e-17	#NAME?	down	2.61e-13	-5.24359	down
NNU_07771	20.9411	18.4174	18.4611	18.3444	18.8135	16.8751	43.3812	35.7851	41.1528	0.997386	-0.0843121	normal	0.0656199	-1.07613	normal	0.0200949	-1.13784	down
NNU_07772	0.0163345	0.0667264	0.0373579	0.190883	0.177103	0.202132	0.41904	0.159797	0.44152	--	--	--	0.0125214	-3.3193	down	0.653744	-0.808315	normal
NNU_07777	0.015921	0	0.0127552	1.40224	0.924823	0.198124	0.353076	0.186503	0.486779	0.00286429	7.39674	up	--	--	--	0.45764	1.29379	normal
NNU_07786	0.374839	0.104181	0.116159	0.187565	0.167397	0.477539	4.41557	0.443447	5.99824	--	--	--	0.027985	-4.39829	down	0.0630919	-3.8191	normal
NNU_07790	0.0391656	0.0701627	0.0985077	0.446829	0.204987	0.23905	3.0901	3.28934	2.51508	--	--	--	9.22e-11	-5.99301	down	5.07e-07	-3.44375	down
NNU_07791	78.5717	34.298	18.8955	111.54	157.82	145.484	259.212	285.162	235.216	0.000653991	1.63127	up	7.21e-06	-2.56664	down	0.184916	-0.91505	normal
NNU_07793	4.6081	6.87727	3.44434	4.68642	6.03987	5.779	1.72404	1.32496	3.55768	0.976433	0.237359	normal	0.141228	1.1979	normal	0.0189335	1.45903	up
NNU_07796	0.0874042	0	0	0.243418	0	0.801695	3.80494	7.27486	10.2522	--	--	--	9.51e-08	-8.12565	down	9.89e-05	-4.51722	down
NNU_07797	2.51869	3.15175	1.41274	11.7056	12.8338	12.7842	2.13223	1.6807	5.11168	1.42e-06	2.40008	up	0.806487	-0.388853	normal	0.000319713	2.03449	up
NNU_07807	1.46277	0.588653	1.04861	16.9259	10.4021	27.0164	738.405	464.75	807.757	5.26e-05	4.09796	up	2.37e-33	-9.3587	down	6.28e-19	-5.23635	down
NNU_07809	32.9032	33.8077	25.6431	32.0314	33.3331	42.944	61.8954	51.8655	62.9947	0.671548	0.407592	normal	0.0324105	-1.16548	down	0.187918	-0.734441	normal
NNU_07817	3.29191	3.36469	4.49299	5.20611	3.91781	3.81679	13.4564	17.1497	15.4501	0.990539	0.232944	normal	0.000430933	-2.07358	down	0.00025031	-1.81888	down
NNU_07818	3.39647	3.20838	3.24951	6.09289	7.02683	7.37365	11.0922	13.1365	11.3087	0.0718014	1.09037	normal	0.00266387	-1.83937	down	0.273737	-0.726075	normal
NNU_07819	0.235595	0.0563635	0.0627299	0.128117	0.765547	0.344621	2.87591	0.439685	1.45856	--	--	--	0.0471893	-3.83515	down	0.315683	-1.96675	normal
NNU_07825	0.518369	0.202464	0.317299	0.519891	0.5182	1.04379	1.95655	0.76423	1.69222	0.517757	1.04858	normal	0.0244625	-2.13542	down	0.280177	-1.06076	normal
NNU_07826	0	0	0.0838814	0.771719	0.203526	1.17095	30.5559	33.5456	33.1452	--	--	--	1.2e-33	-11.0364	down	5.06e-26	-5.57402	down
NNU_07830	0.109301	0	0.178043	0.438843	0.480795	0.279654	4.23558	1.56307	1.77162	--	--	--	0.000493997	-4.95771	down	0.0343741	-2.69375	down
NNU_07835	3.94848	3.17658	2.88256	8.51172	8.86427	7.41374	16.1617	14.4573	7.65552	0.00188267	1.30561	up	0.00226369	-1.93479	down	0.376169	-0.60748	normal
NNU_07845	21.2772	17.917	18.8844	24.3148	39.4296	30.1694	61.043	36.3525	35.8168	0.176038	0.702308	normal	0.0255594	-1.23557	down	0.454337	-0.508492	normal
NNU_07848	0.521959	0	0.432657	0.372214	1.13322	1.75995	11.0438	5.7586	6.18395	--	--	--	4.68e-05	-4.89189	down	0.00368579	-2.93266	down
NNU_07866	45.9861	22.0627	18.8048	74.4326	135.589	128.72	395.346	97.5082	248.649	0.000774363	1.95444	up	0.0152839	-3.086	down	0.392666	-1.1056	normal
NNU_07869	50.7879	24.0465	5.95593	20.2165	100.425	45.4378	602.947	114.097	441.512	0.888389	0.983381	normal	0.00764024	-3.93119	down	0.0475407	-2.92248	down
NNU_07874	22.1746	23.2503	14.9082	18.0708	19.0218	26.3579	6.45255	3.85915	11.842	0.997386	0.0818683	normal	0.00811933	1.45959	up	0.00053723	1.5662	up
NNU_07884	0	0	0	1.01537	0.387574	0	31.6633	23.5468	28.2676	--	--	--	6.72e-13	#NAME?	down	4.82e-12	-6.2351	down
NNU_07890	3.75133	4.90341	1.84868	3.41304	3.95362	5.48998	0.638698	0.0934253	1.27266	0.985642	0.326702	normal	0.0282896	2.42046	up	0.00250545	2.77344	up
NNU_07895	3.87999	1.64336	0.358777	5.18189	5.14679	7.09452	181.057	43.5948	68.1896	0.289994	1.57329	normal	0.00209925	-5.76134	down	0.0224557	-4.16549	down
NNU_07901	12.4158	8.29667	4.23432	9.18261	18.1561	34.2482	91.3511	29.8949	72.7787	0.578213	1.30236	normal	0.00295794	-3.0005	down	0.113258	-1.67115	normal
NNU_07906	0.356755	0.358507	0.278084	0.23633	0.148602	0.312418	2.27531	1.38069	3.64154	--	--	--	0.00447417	-2.91157	down	0.000865317	-3.46617	down
NNU_07916	9.04319	7.42742	8.06223	11.9956	13.3987	10.9991	41.8446	43.1622	40.6095	0.496732	0.580169	normal	1.66e-06	-2.37408	down	3.36e-05	-1.7715	down
NNU_07917	82.1701	51.6268	42.467	74.9733	101.807	95.0957	274.115	162.184	205.54	0.382936	0.589945	normal	0.00377494	-1.67587	down	0.0707129	-1.06241	normal
NNU_07925	2.04976	0.353666	0.946212	2.5953	6.72703	8.89456	20.2077	10.223	11.4012	0.0571327	2.48283	normal	5.95e-06	-3.6378	down	0.189611	-1.12882	normal
NNU_07930	12.4308	9.24171	6.56655	22.6692	30.4347	31.8125	117.909	69.8783	75.3076	6.24e-06	1.59423	up	7.43e-09	-3.24638	down	0.000819288	-1.62842	down
NNU_07941	0	0	0	0.58324	0.192274	0.167385	6.61531	6.65577	7.24725	--	--	--	1.39e-10	#NAME?	down	2.31e-07	-4.59831	down
NNU_07942	5.02543	2.62015	2.70002	4.71671	5.73757	7.78765	9.11927	7.86726	12.3616	0.361159	0.82909	normal	0.0314525	-1.52327	down	0.384386	-0.67058	normal
NNU_07949	30.1068	32.9498	8.62805	32.121	46.6259	47.4263	6.29912	1.25477	24.6015	0.344029	0.809334	normal	0.468497	1.14815	normal	0.00130209	1.98244	up
NNU_07967	0	0	0.032743	0.0590179	0.0490661	0.0616571	0.0855123	0.578606	0.499208	--	--	--	0.00764024	-5.90229	down	0.10957	-2.87026	normal
NNU_07971	187.011	237.57	183.473	136.01	162.517	147.188	42.4955	56.7397	137.197	0.640129	-0.430034	normal	0.0112852	1.33404	up	0.104962	0.927678	normal
NNU_07974	0.284172	0.215663	0	2.78046	0.468051	3.32942	21.1921	12.4077	20.9545	--	--	--	2.2e-08	-7.72933	down	0.000516585	-3.12225	down
NNU_07976	0.920716	0.741201	1.09581	19.5457	9.30644	25.8744	768.05	458.542	780.004	3.56e-05	4.29883	up	6e-28	-9.52954	down	4.19e-16	-5.20571	down
NNU_07990	1.92306	0.281456	0.496706	3.67861	3.57619	9.17911	39.811	14.4416	61.7809	0.0874456	2.6036	normal	0.000699211	-5.65103	down	0.0535791	-3.02279	normal
NNU_07994	0.164354	0.0287048	0.132644	0.967071	0.809245	1.82645	41.3425	48.3882	57.6789	0.000999929	3.75196	up	2.96e-40	-9.18101	down	6.34e-30	-5.40513	down
NNU_08033	5.89847	25.889	37.9641	27.898	22.552	7.56323	1.85073	7.1777	3.80631	0.997386	-0.271891	normal	0.104039	2.49506	normal	0.0427165	2.24262	up
NNU_08036	137.807	85.5944	46.816	129.913	220.394	213.198	263.546	145.654	237.554	0.162342	1.03326	normal	0.0363129	-1.27559	down	0.845997	-0.218544	normal
NNU_08037	112.686	54.0274	73.0156	122.219	135.132	113.07	341.422	239.01	310.409	0.421985	0.603369	normal	0.00190346	-1.92364	down	0.0330041	-1.29752	down
NNU_08038	37.4899	27.2575	21.8916	26.4429	34.6636	32.1822	91.0074	52.2608	64.5839	0.997386	0.102158	normal	0.0157614	-1.28331	down	0.0130684	-1.15742	down
NNU_08050	7.02185	2.05468	2.43398	6.33677	9.32353	12.2092	25.7086	10.9294	15.9441	0.175129	1.27042	normal	0.009428	-2.21382	down	0.291103	-0.918976	normal
NNU_08056	1.8344	4.9316	1.32454	10.8437	14.7986	28.6681	0.930901	0.807363	4.42946	0.0219693	2.73107	up	0.904507	0.322483	normal	0.00686415	3.08018	up
NNU_08065	1.5672	0.500416	0.688321	1.01747	1.42217	0.881092	2.63219	9.02731	5.34509	0.997386	0.244861	normal	0.0189123	-2.62387	down	0.0393756	-2.36115	down
NNU_08072	18.4752	6.34161	6.9362	10.4363	12.687	12.2293	46.3123	34.4301	41.8017	0.997386	0.157205	normal	0.00128841	-1.79596	down	0.000632582	-1.61526	down
NNU_08076	27.3678	30.4739	7.31779	126.303	181.847	289.344	214.076	80.5034	215.015	0.000285911	3.17611	up	0.00127455	-2.98768	down	0.894336	0.213728	normal
NNU_08078	7.58105	4.56027	3.78766	8.60514	10.1608	12.4659	22.0719	10.8111	20.2187	0.0922694	0.944924	normal	0.00447012	-1.75632	down	0.212776	-0.787154	normal
NNU_08095	0.441971	0.167694	0.321502	0.571604	0.454054	0.544414	2.21783	1.61253	1.52274	0.78043	0.778022	normal	0.00259079	-2.54483	down	0.0198005	-1.74433	down
NNU_08098	0	0	0.010812	0.140715	0.0838234	0.123816	0.852745	1.35015	1.40971	--	--	--	5.81e-11	#NAME?	down	2.81e-05	-3.44217	down
NNU_08101	0.363933	0.280992	0.530143	8.08555	5.17966	14.1703	425.175	203.175	358.153	0.000170909	4.65498	up	2.13e-26	-9.87029	down	4.47e-12	-5.18854	down
NNU_08127	2.99269	3.39127	1.81003	6.68875	5.15653	6.14954	3.32925	1.91894	5.24721	0.0214519	1.13576	up	0.727491	-0.380101	normal	0.23537	0.77859	normal
NNU_08129	0.360839	0.501173	0.195783	1.14768	2.79762	3.49653	1.07572	2.39785	2.91698	0.00677441	2.99237	up	0.00633246	-2.67192	down	0.818822	0.343705	normal
NNU_08132	5.06463	1.26127	0.8795	8.52076	14.3598	14.6141	34.0949	8.44234	50.2832	0.000131026	2.36958	up	0.0202267	-3.71345	down	0.399874	-1.31987	normal
NNU_08141	43.9044	19.9722	14.4864	134.526	212.427	212.904	377.507	369.808	412.439	1.57e-09	2.78867	up	8.09e-12	-3.91037	down	0.086787	-1.09964	normal
NNU_08156	80.9574	100.397	153.317	77.7363	78.2473	43.3828	129.399	157.821	113.6	0.430493	-0.733479	normal	0.720296	-0.308492	normal	0.0368711	-1.01953	down
NNU_08160	4.66561	1.35192	0.621672	3.79843	5.27073	4.57251	22.6458	8.66984	13.0861	0.572317	0.989944	normal	0.00684549	-2.73446	down	0.0619081	-1.72293	normal
NNU_08180	5.05558	5.50027	7.46206	2.92516	2.40066	0.947524	2.2447	38.0733	3.71529	0.00324603	-1.52561	down	0.740312	-1.26892	normal	0.576294	-2.78112	normal
NNU_08205	87.2419	108.683	93.1797	57.5656	53.2168	46.2392	26.8486	21.361	38.1968	0.0935895	-0.885771	normal	0.000924025	1.78526	up	0.0792916	0.922432	normal
NNU_08221	50.8802	46.0819	52.2092	54.5826	55.4718	57.0215	274.634	152.374	240.027	0.970725	0.20596	normal	8.22e-05	-2.15479	down	5.68e-05	-1.92438	down
NNU_08222	1.0501	0.216128	0.830236	4.95223	11.5605	14.0089	1.17831	1.52874	0.806476	0.000370281	3.99875	up	--	--	--	0.0016934	3.17376	up
NNU_08240	0.457516	1.03646	0.358608	0.479925	1.10414	1.747	0.0490562	0.0632582	0.0557322	0.821786	0.891663	normal	--	--	--	0.00379065	4.60276	up
NNU_08244	18.6652	9.21054	7.20374	6.24502	9.59387	9.65754	2.72778	1.61068	4.13592	0.972307	-0.441121	normal	0.0825844	2.10713	normal	0.00432133	1.68988	up
NNU_08264	4.11969	2.63825	1.40764	4.77081	5.6716	4.47277	14.4918	10.7712	15.672	0.601101	0.877822	normal	0.00345276	-2.34679	down	0.0469263	-1.44705	down
NNU_08271	78.3022	57.6653	39.1746	43.7517	44.7582	51.1509	23.7026	12.0539	29.016	0.897398	-0.321644	normal	0.0187933	1.42937	up	0.0159974	1.13132	up
NNU_08278	73.3892	56.1361	67.7424	94.7882	123.385	87.1359	550.661	376.883	403.869	0.2089	0.647656	normal	1.67e-07	-2.77639	down	7.64e-06	-2.10504	down
NNU_08279	44.3997	49.5615	70.5213	28.5282	26.0916	21.9428	22.901	26.8326	21.206	0.00699438	-1.09767	down	0.0306498	1.20398	up	0.911391	0.128831	normal
NNU_08284	0.0834508	0.145542	0.0647062	0.140819	0.0935244	0.246383	2.71449	0.259961	2.99945	--	--	--	0.0209507	-4.72646	down	0.061875	-3.81811	normal
NNU_08285	3.74476	3.35508	6.06259	4.55606	5.9086	4.16654	1.90431	2.20488	0.744669	0.997386	0.149343	normal	0.11995	1.47497	normal	0.0327239	1.64727	up
NNU_08289	0.529431	1.11451	0.84418	2.1891	2.30367	0.752519	3.24726	3.9633	3.04117	0.470796	1.09484	normal	0.0110989	-2.07219	down	0.253138	-0.956861	normal
NNU_08292	5.65644	8.03731	3.42856	5.72245	9.94983	9.16962	2.03627	2.61816	6.06976	0.992556	0.212128	normal	0.186658	1.16966	normal	0.0434484	1.40735	up
NNU_08299	35.1135	27.2888	15.8492	29.9871	36.8798	48.1765	256.194	137.547	237.273	0.529033	0.583175	normal	1.2e-07	-3.03948	down	3.15e-06	-2.43215	down
NNU_08303	42.5846	24.2092	21.8768	19.785	34.8239	35.6508	12.8479	12.9011	14.7547	0.999281	0.0570389	normal	0.0657683	1.12708	normal	0.00947383	1.20748	up
NNU_08320	4.94503	3.9733	4.58356	5.04036	4.92182	4.53287	40.0419	21.3334	22.722	0.997386	0.147482	normal	0.000172258	-2.71286	down	0.000367597	-2.54139	down
NNU_08325	6.09002	5.83037	3.04503	14.5746	8.29388	13.8222	4.95621	6.55208	4.99804	0.015741	1.31426	up	0.905355	-0.137064	normal	0.0139168	1.19669	up
NNU_08327	27.5606	159.479	150.502	66.7233	35.7312	26.0473	3.41498	28.0118	8.59524	0.56961	-1.37344	normal	0.0359934	3.05947	up	0.149425	1.70219	normal
NNU_08351	0	0	5.48e-06	61.8909	53.9303	74.7275	3275.67	1043.4	2443.3	--	--	--	4.5e-08	#NAME?	down	0.000205433	-5.34689	down
NNU_08358	8.94852	21.5879	13.0716	10.3491	6.64666	7.30069	1.9273	1.84574	2.19709	0.590472	-0.885863	normal	0.00535374	2.66498	up	0.00278084	1.8009	up
NNU_08377	0.160641	0.103685	0.207665	0.439718	0.456296	0.46943	2.4225	0.881507	1.75773	0.228969	1.5764	normal	0.000278836	-3.49571	down	0.0288722	-1.89299	down
NNU_08382	24.1365	25.4901	19.1279	20.1839	22.1032	23.6872	50.3262	47.3988	37.6566	0.999281	-0.0286469	normal	0.0661561	-1.03386	normal	0.0316148	-1.03986	down
NNU_08384	110.406	239.982	240.626	89.3372	77.7538	70.6326	26.7165	84.0513	48.8796	0.0733362	-1.29222	normal	0.00646218	1.87315	up	0.383496	0.601308	normal
NNU_08396	0.455607	0.449687	0.410649	0.354709	0.84932	0.398434	2.14935	1.50771	1.61966	--	--	--	0.0851302	-2.13574	normal	0.0342947	-2.45952	down
NNU_08401	41.4649	43.2253	53.1795	31.4483	29.0139	26.2262	18.1954	15.0604	20.5921	0.192762	-0.666685	normal	0.0104549	1.34385	up	0.220631	0.700634	normal
NNU_08412	0	0	0	0.273004	0.0804506	0.108875	4.72972	3.67394	4.00494	--	--	--	8.12e-09	#NAME?	down	1.86e-06	-4.77812	down
NNU_08415	35.3483	21.7121	21.7813	137.846	252.013	342.416	129.18	71.2747	80.8233	0.000323499	3.20896	up	0.000935317	-1.82104	down	0.0833723	1.4138	normal
NNU_08419	8.93753	4.95482	4.22603	18.4664	21.4624	28.2094	68.6779	36.2312	32.3629	4.46e-06	1.91163	up	0.000378462	-2.94802	down	0.207761	-1.01257	normal
NNU_08422	0.101783	0.035417	0	0.206097	0.100661	0.217504	2.75292	2.65865	3.47274	--	--	--	5.55e-12	-6.19693	down	1.08e-09	-4.1296	down
NNU_08434	15.5466	22.679	19.7895	18.3351	16.9237	19.4169	7.95416	8.56082	14.2969	0.997386	-0.113991	normal	0.0426878	1.26602	up	0.0304092	1.17563	up
NNU_08467	0.0935395	0.044709	0.0493346	0.132001	0.38997	0.351119	19.1682	9.27055	5.66159	--	--	--	2.44e-06	-8.08661	down	0.000404928	-5.42335	down
NNU_08469	0.692855	1.35566	0.971858	0.872088	0.722786	0.852951	0.449701	0.0339837	0.118835	0.996767	-0.269671	normal	0.0335897	2.43985	up	0.0541811	2.19831	normal
NNU_08474	0	0	0.139061	0.237507	0.710607	1.34259	24.0344	24.3254	38.2555	--	--	--	2.14e-16	#NAME?	down	1.25e-13	-5.54783	down
NNU_08475	0.408054	0	0	0	0	2.34633	13.1935	13.5374	28.1001	--	--	--	1.74e-05	-7.27449	down	0.000739633	-4.65952	down
NNU_08479	0	0	0	3.52238	0.987484	5.60241	44.8869	61.764	87.5727	--	--	--	6.01e-14	#NAME?	down	7.19e-09	-4.34665	down
NNU_08483	1.5356	2.60605	1.44373	3.742	4.02672	3.76845	1.41482	0.822306	1.3631	0.265115	1.04433	normal	0.689272	0.598886	normal	0.0374921	1.6672	up
NNU_08486	0.997672	0.580096	0.261778	1.6147	2.2129	4.18163	0.758548	0.700961	0.380436	0.0259424	2.30813	up	--	--	--	0.0246751	2.13405	up
NNU_08487	80.9528	25.1511	16.8969	36.4994	45.5708	56.9352	15.9645	6.48605	6.44286	0.997386	0.167827	normal	0.309048	2.07288	normal	6.59e-08	2.26355	up
NNU_08489	1.21299	3.01566	1.80485	1.47458	0.761341	0.617034	0.382838	0.327736	0.425495	0.409485	-1.09456	normal	0.00388669	2.40171	up	0.143659	1.3276	normal
NNU_08492	2.67174	2.47292	3.30283	7.95536	4.89278	5.76338	0.241689	0.447479	0.542544	0.0999282	1.13344	normal	0.00313642	2.82549	up	2.99e-09	3.98005	up
NNU_08496	0.977752	1.23623	3.73083	7.04348	7.25436	4.29964	10.2585	9.41492	7.29025	0.0114226	1.65044	up	0.00109182	-2.17377	down	0.555891	-0.498213	normal
NNU_08503	10.7211	1.97497	3.17935	2.49893	4.89388	4.82746	1.53757	0.432694	1.07304	0.997386	-0.271318	normal	0.259381	2.32337	normal	0.00156035	2.0774	up
NNU_08507	15.8419	4.92244	7.72299	42.9094	30.7208	21.9421	99.3713	56.498	66.6013	0.0143944	1.72328	up	1.04e-07	-2.99846	down	0.0167933	-1.25493	down
NNU_08519	0.742485	0.0990129	0.0368228	1.62006	3.80721	5.86437	1.56676	0.477974	1.14653	0.00977392	3.79609	up	0.13475	-1.99082	normal	0.150792	1.82879	normal
NNU_08531	3.92647	5.5084	5.6511	9.1548	7.1906	9.55693	0.22572	0.0905604	0.139854	0.21177	0.780314	normal	1.06e-10	5.22866	up	5.46e-22	6.03421	up
NNU_08534	8.91159	6.4802	9.29998	3.22741	2.32789	4.17753	4.81954	2.29352	1.69699	0.0256559	-1.22125	down	0.01758	1.65482	up	0.700359	0.458769	normal
NNU_08545	23.6387	23.2711	30.1453	27.5783	27.8553	28.1834	51.1367	53.7236	38.0689	0.955176	0.224152	normal	0.0466138	-1.11583	down	0.104308	-0.86821	normal
NNU_08548	5.69528	6.60751	5.54911	5.41116	4.92863	6.03744	2.28429	1.54957	2.23974	0.997386	-0.0955846	normal	0.014564	1.50082	up	0.00644804	1.42907	up
NNU_08552	17.3267	106.47	14.7884	66.8663	131.953	40.8577	12.157	24.2476	38.8424	0.950692	0.777903	normal	0.780667	0.804835	normal	0.224531	1.60421	normal
NNU_08555	25.0595	31.4603	23.8984	88.0247	63.0424	90.4324	20.5266	19.0258	43.7052	6.83e-06	1.5558	up	0.950066	-0.0836059	normal	0.000578863	1.49554	up
NNU_08563	10.6539	18.9197	22.0276	11.4898	11.2556	9.90662	3.64593	5.53135	5.36904	0.56174	-0.59276	normal	0.00197605	1.81611	up	0.0117986	1.24614	up
NNU_08564	95.5449	83.036	96.7471	83.2428	85.4453	94.5936	434.691	230.788	354.682	0.997705	-0.0635725	normal	0.000165466	-1.92221	down	9.78e-05	-1.96085	down
NNU_08577	3.47612	8.76749	6.93476	3.4642	1.49459	1.32472	2.12604	0.926513	1.90601	0.0736511	-1.64018	normal	0.00982249	1.89797	up	0.870395	0.279933	normal
NNU_08589	0.251928	0.609825	0.0670338	1.8299	2.95549	3.56093	110.458	3.16861	15.6012	0.00136459	3.41357	up	0.113981	-7.42251	normal	0.418827	-3.98127	normal
NNU_08595	64.931	23.6622	17.6688	26.8135	45.2431	54.4743	3.50443	0.809465	4.90112	0.997386	0.232852	normal	0.0480449	3.51132	up	1.05e-08	3.76942	up
NNU_08600	5.84081	0.850429	0.952694	2.34627	1.48243	1.91958	8.32202	14.8289	10.8094	0.997386	-0.400327	normal	0.00919783	-2.17875	down	0.000275681	-2.56296	down
NNU_08603	160.778	62.3624	62.069	124.547	137.371	97.6174	334.808	345.609	254.018	0.969425	0.348071	normal	0.00570604	-1.69364	down	0.021615	-1.3258	down
NNU_08609	0.577066	2.32407	0.758995	1.6816	1.62263	1.60825	3.77955	2.56126	4.5938	0.970331	0.418753	normal	0.0408992	-1.61844	down	0.102816	-1.1761	normal
NNU_08620	29.7391	39.3708	23.0181	15.3978	19.0757	25.19	5.26306	3.30008	4.27594	0.330374	-0.632115	normal	2.66e-09	2.85676	up	8.41e-08	2.24949	up
NNU_08634	34.2452	31.701	35.0493	37.9326	45.3139	37.5142	88.8534	95.1285	87.6769	0.963507	0.213154	normal	0.00523076	-1.46353	down	0.00931305	-1.22755	down
NNU_08641	2.12511	3.3444	5.42429	4.51531	3.3469	3.34856	1.05949	1.09961	0.879701	0.999812	-0.0394601	normal	0.0556615	1.62956	normal	0.0266106	1.61304	up
NNU_08655	76.7379	49.7796	53.4194	58.5509	75.9066	80.0567	181.54	139.106	138.007	0.94992	0.248084	normal	0.022597	-1.36456	down	0.0525246	-1.09287	normal
NNU_08663	9.09874	8.48882	9.99774	12.9613	10.325	12.8004	42.0429	20.1408	40.3317	0.866397	0.36632	normal	0.0016387	-1.9167	down	0.0112332	-1.52563	down
NNU_08667	0	0.0845806	0	0.486209	0.178779	0.639249	3.95875	7.46418	9.4984	--	--	--	6.89e-09	#NAME?	down	9.14e-06	-4.27955	down
NNU_08684	0.518388	0.51422	0.298066	3.98511	2.74883	2.81909	5.11733	3.71738	5.17409	8.85e-07	2.8926	up	1.94e-06	-3.38326	down	0.609205	-0.469233	normal
NNU_08692	1.04894	0.703492	1.29378	1.88522	2.12516	1.75861	0.194074	0.634618	0.522842	0.462167	0.933471	normal	0.244736	1.45735	normal	0.00438966	2.41078	up
NNU_08693	5.30882	8.55809	3.14355	5.04168	4.828	6.83831	1.69107	1.6298	2.29394	1	-0.0116926	normal	0.0752232	1.57341	normal	0.0303744	1.58447	up
NNU_08704	0.914029	0.934208	0.509851	3.89444	16.5427	22.8828	1.02772	1.99292	3.21605	0.0166878	4.21881	up	0.16546	-1.46595	normal	0.0772735	2.77841	normal
NNU_08706	70.7568	183.823	242.189	55.6626	49.1329	26.638	34.7985	16.4463	19.2352	0.0994404	-1.86149	normal	0.0153469	2.28797	up	0.63231	0.450402	normal
NNU_08711	46.7049	16.177	17.0504	64.8991	115.112	102.587	314.412	94.4389	225.437	0.00299391	1.85635	up	0.00252891	-3.26221	down	0.183958	-1.38086	normal
NNU_08713	4.15791	2.25981	2.44725	5.00581	4.43023	5.33267	9.69673	4.26768	10.2801	0.257046	0.745226	normal	0.0437828	-1.47201	down	0.357027	-0.70301	normal
NNU_08720	9.8227	12.8747	8.16251	14.2341	10.6638	14.279	3.6675	3.06411	3.99757	0.800084	0.353958	normal	0.0076442	1.5691	up	1.91e-05	1.94536	up
NNU_08721	1.33591	0.208451	0.438447	1.81016	5.46741	4.96494	30.0297	8.39777	18.1958	0.0159029	2.64592	up	0.000425784	-4.76646	down	0.0933391	-2.09505	normal
NNU_08723	17.1904	24.0697	27.3788	2.73355	2.99334	2.91968	2.89201	0.748445	0.132274	2.18e-11	-3.11489	down	1.48e-11	4.30891	up	0.305792	1.22156	normal
NNU_08724	0.362199	0.499494	0.0318399	0.137582	0.867338	0.179712	2.56105	1.11368	2.10812	--	--	--	0.00143834	-3.22244	down	0.00136171	-2.96391	down
NNU_08730	284.492	212.249	197.721	128.623	150.104	178.074	47.171	48.8926	76.2541	0.466018	-0.606268	normal	0.000182828	2.00914	up	0.00226975	1.42631	up
NNU_08735	0.863377	2.59597	3.21414	1.11324	1.60773	0.438484	0.270888	0.176387	0.937255	0.456789	-1.09603	normal	0.00199482	3.471	up	0.0702297	2.39974	normal
NNU_08737	0	0.293857	0.0933478	3.06827	0.855879	4.67134	56.3969	57.3372	68.0665	0.0169779	4.74491	up	9.32e-38	-9.13878	down	1.18e-21	-4.37019	down
NNU_08743	2.54048	2.9123	2.83214	1.3025	3.11892	3.64943	0.539315	4.6482	0.84091	0.273024	-0.833099	normal	0.00909405	1.91354	up	0.196782	1.10208	normal
NNU_08750	6.68774	8.46876	6.52566	4.87809	5.38067	5.85188	2.86969	1.43653	3.64828	0.686621	-0.424234	normal	0.0127493	1.45088	up	0.0618467	1.05185	normal
NNU_08758	0.296014	0.073564	0	0.716937	0.944009	0.40945	8.65993	1.15659	5.81855	--	--	--	0.00360293	-5.91666	down	0.0816714	-3.1555	normal
NNU_08774	11.7917	11.8464	4.66927	9.51426	12.2745	14.7207	4.6616	2.22195	8.93631	0.927574	0.349955	normal	0.454768	0.818549	normal	0.0473774	1.19302	up
NNU_08809	42.4638	37.6701	31.4503	21.1588	25.6038	26.9122	11.6537	12.1746	13.8072	0.327054	-0.575764	normal	0.00229811	1.5523	up	0.0430395	0.999468	normal
NNU_08822	0.890985	1.51223	0.752003	3.22604	3.245	1.72244	17.1043	12.7805	7.8576	0.0176043	1.72479	up	1.02e-05	-3.77261	down	0.0104349	-2.02728	down
NNU_08837	0.411911	0.289224	0.0808594	0.922002	0.853682	1.03212	1.17217	0.804975	1.603	0.041747	1.92664	up	0.00080453	-3.0037	down	0.257972	-1.0563	normal
NNU_08846	75.1282	38.9146	45.8948	65.6854	69.5015	77.7304	133.991	125.35	96.3869	0.595949	0.440871	normal	0.028406	-1.19179	down	0.200051	-0.728782	normal
NNU_08847	147.28	129.91	144.068	40.6606	38.7084	44.9459	41.476	24.4769	28.344	1.03e-06	-1.78271	down	4.98e-06	2.26023	up	0.450207	0.501501	normal
NNU_08852	13.3849	11.5323	11.6951	10.504	11.466	11.2362	25.712	21.0614	23.7637	0.993829	-0.147992	normal	0.111485	-0.956849	normal	0.0289553	-1.08157	down
NNU_08855	25.0403	30.2057	22.4823	27.303	33.3869	38.8914	7.7943	5.91692	22.4328	0.761906	0.386312	normal	0.108906	1.0613	normal	0.00585892	1.47296	up
NNU_08856	8.95769	4.10876	4.69605	54.4277	48.566	42.389	12.6893	52.8888	14.412	2.44e-19	3.01443	up	0.265758	-2.16098	normal	0.342174	0.869171	normal
NNU_08857	3.45093	2.38837	1.87518	4.35016	10.3251	11.5291	2.96292	1.49308	3.26711	0.0561962	1.76739	normal	0.992716	-0.0257709	normal	0.0378644	1.76786	up
NNU_08861	2.85434	1.58577	1.69698	29.4841	18.59	45.9359	1319.46	750.437	1307.24	9.58e-05	3.95925	up	5.09e-32	-9.18013	down	7.48e-16	-5.1967	down
NNU_08862	1.58644	1.13629	1.49522	24.8532	13.1454	38.6322	978.367	571.117	1056.95	0.000313989	4.22414	up	3.01e-29	-9.39422	down	7.32e-14	-5.1448	down
NNU_08865	0.189086	0.046855	0.0789217	0.114535	0.100332	0.656985	2.79327	2.55896	4.0128	--	--	--	4.71e-08	-5.68628	down	6.32e-06	-3.65333	down
NNU_08867	0.0903612	0.0994594	0.125201	0.649271	0.238409	0.317131	2.06961	2.52191	1.11611	--	--	--	2.67e-06	-4.3168	down	0.00290328	-2.27227	down
NNU_08869	6.16667	9.15805	11.1566	13.6019	11.9604	12.4344	58.2286	33.1924	75.1864	0.798304	0.413901	normal	2.95e-05	-2.27845	down	0.000441534	-1.84032	down
NNU_08873	13.5126	13.2062	12.219	18.0609	16.1356	15.3083	78.6492	52.538	67.0596	0.805605	0.356663	normal	7.7e-07	-2.37881	down	1.41e-06	-1.99909	down
NNU_08874	30.7897	11.6622	11.3944	14.2023	14.9852	10.7504	41.7596	30.1669	35.9419	0.972307	-0.450864	normal	0.147163	-0.872985	normal	0.00448276	-1.30342	down
NNU_08875	0.154255	0.13267	0.0651179	0.257097	1.13677	0.936426	0	0.107452	0.0581691	0.0861442	2.91334	normal	--	--	--	0.010274	4.33822	up
NNU_08883	132.559	406.891	313.15	71.838	73.0011	80.0301	6.86285	7.1632	7.15521	0.0636343	-1.91917	normal	8.21e-07	5.3255	up	1.62e-16	3.43046	up
NNU_08885	14.8603	57.9503	23.6603	24.2532	17.8075	24.7158	9.18148	5.34003	11.1357	0.970331	-0.519092	normal	0.201389	1.89169	normal	0.00263326	1.3968	up
NNU_08890	0.393041	0.0163735	0.0264162	0.587682	0.859954	1.25183	13.3726	2.40643	5.88346	0.0138758	2.81192	up	0.00665641	-5.92767	down	0.136492	-3.09329	normal
NNU_08892	0.517389	0.788762	0.468273	1.47616	0.882885	1.06779	7.37416	3.91996	6.73342	0.685314	0.962475	normal	1.94e-05	-3.41117	down	0.000271905	-2.42627	down
NNU_08893	0.307477	0.654976	0.301476	0.820048	1.07541	0.648883	4.86853	1.73879	2.01679	0.462167	1.07452	normal	0.0332342	-2.83296	down	0.190564	-1.73371	normal
NNU_08894	0.270879	0.116054	0.0723118	0.599745	1.44152	1.24503	3.08886	0.397571	1.00142	0.000755116	2.96187	up	0.196372	-3.39866	normal	0.891982	-0.410061	normal
NNU_08895	4.4581	29.3984	8.00682	6.94942	6.17486	10.6413	0.918811	0.891099	3.98913	0.89372	-1.00812	normal	0.12392	3.28715	normal	0.000202761	2.30401	up
NNU_08904	3.71173	1.48577	0.823757	2.3282	4.82936	6.85385	33.0668	10.2839	26.2073	0.468662	1.27756	normal	0.000924025	-3.57751	down	0.0283192	-2.27431	down
NNU_08906	9.17657	4.50489	6.83442	8.57126	12.0278	12.8662	6.58535	3.48165	6.17908	0.194007	0.728435	normal	0.758981	0.317782	normal	0.0480511	1.07157	up
NNU_08907	11.4075	21.9056	13.804	22.043	8.70127	11.0092	2.07447	1.85869	2.71193	0.997386	-0.18092	normal	3.54e-06	2.81951	up	0.00849105	2.65879	up
NNU_08911	0.626566	0.861145	1.57604	7.62697	9.46294	2.0789	24.4838	29.2637	3.8409	0.065587	2.70109	normal	0.0110183	-4.28985	down	0.361274	-1.56768	normal
NNU_08926	18.9521	15.9294	22.0044	12.4264	14.1795	9.42067	8.87024	11.9202	8.12224	0.173937	-0.702644	normal	0.00723796	1.40911	up	0.191969	0.728904	normal
NNU_08935	7.95448	6.73538	4.95575	32.591	26.1135	27.7266	40.1786	57.9006	17.4918	8.8e-10	2.17962	up	0.0184818	-2.56318	down	0.787273	-0.364735	normal
NNU_08974	0.0594352	0.0426866	0	0.0822735	0.0454671	0.178747	1.71371	0.607345	2.70717	--	--	--	0.00110356	-6.54795	down	0.00910596	-4.52137	down
NNU_08976	0.641614	0.748152	0.35518	0.728362	0.862255	0.598603	3.42653	4.7426	2.16604	0.997386	0.258039	normal	0.00122725	-2.5893	down	0.00100823	-2.31187	down
NNU_08981	16.0891	15.2728	10.3039	23.2136	32.3986	38.7789	31.1185	17.0894	29.9567	0.00758214	1.17367	up	0.157803	-0.961004	normal	0.808008	0.237711	normal
NNU_08982	68.6649	28.3734	13.6413	24.2157	29.8405	34.2738	153.821	61.7276	92.211	0.994965	-0.358318	normal	0.126416	-1.49646	normal	0.0295474	-1.83207	down
NNU_08983	0.474083	0.295994	0.0411659	4.50502	11.5655	16.977	5.42928	2.68446	6.5615	0.000264196	5.44504	up	7.69e-06	-4.26922	down	0.354692	1.19994	normal
NNU_08993	2.44395	0.63876	1.39965	5.39106	6.24779	7.45592	33.9866	20.435	15.9587	0.00202424	2.22451	up	2.09e-06	-4.18244	down	0.0107683	-1.93415	down
NNU_08999	0.224915	0.1665	0.103364	0.616424	1.39984	2.26578	2.01593	1.17659	2.145	0.0236944	3.17204	up	2.48e-05	-3.51546	down	0.815192	-0.317279	normal
NNU_09009	3.2984	7.98362	3.38425	4.34598	4.57545	5.42383	1.08642	0.605895	2.79117	1	0.0117257	normal	0.133213	1.72547	normal	0.00197284	1.76241	up
NNU_09010	173.204	136.7	102.659	76.0072	109.406	123.991	30.6376	34.3485	39.3154	0.795857	-0.363342	normal	3.81e-05	2.02192	up	7.5e-05	1.68176	up
NNU_09019	2.78089	3.2232	1.33799	3.1965	3.63108	4.91427	38.4177	24.7366	30.0172	0.62053	0.591365	normal	9.09e-13	-3.50387	down	2.37e-12	-2.889	down
NNU_09032	0.157893	0.476767	0.512091	2.04738	1.33177	2.62169	9.50395	12.062	58.6113	0.0129544	2.31878	up	0.0578774	-6.02357	normal	0.258993	-3.67868	normal
NNU_09033	0	0.0119293	0	0.0463263	0.116811	0.0193096	4.43734	0.69782	1.67369	--	--	--	0.000926563	#NAME?	down	0.0327138	-5.289	down
NNU_09037	0.593855	0.142426	2.55e-05	0.00215472	0.0575653	0.274815	5.98208	0.504403	4.99436	--	--	--	0.034428	-4.08536	down	0.0117906	-5.29911	down
NNU_09052	73.2925	49.7864	46.1813	63.0721	71.1506	88.6959	35.4108	30.018	31.2093	0.690115	0.421696	normal	0.202001	0.787726	normal	0.00875979	1.23256	up
NNU_09061	0.920817	0.0686269	0.390588	1.68363	3.03507	4.87992	1.51977	0.755587	2.12092	0.016175	2.87575	up	0.120403	-1.72556	normal	0.295718	1.176	normal
NNU_09095	6.18698	3.46105	5.4146	19.2632	18.1044	13.6533	86.7311	130.55	65.3029	3.18e-05	1.78821	up	2.84e-09	-4.20133	down	0.000183782	-2.39314	down
NNU_09096	44.0249	21.1692	26.3253	23.158	32.3007	30.5884	105.176	97.5522	69.9047	0.99865	-0.0662411	normal	0.00301828	-1.59324	down	0.000337816	-1.63691	down
NNU_09100	0.080455	0.280749	0.0839123	1.23165	0.763956	1.8496	0.493275	0.135721	0.17899	0.000983492	3.24173	up	--	--	--	0.0186862	2.33748	up
NNU_09105	6.00438	13.0335	5.73511	11.4159	19.5117	26.7995	0.893644	0.735085	1.88999	0.227105	1.22661	normal	0.00442577	2.81384	up	1.81e-06	4.06668	up
NNU_09129	9.29486	7.61414	8.79265	7.21902	10.1328	3.81849	2.07298	5.34643	1.44693	0.96648	-0.264354	normal	0.014263	1.51581	up	0.231316	1.2696	normal
NNU_09133	0.121312	0.0281847	0.0157824	0.123129	0.150537	0.0201198	0.487096	0.428369	0.439327	--	--	--	0.00916496	-3.41075	down	0.0787805	-2.29068	normal
NNU_09135	0.0611566	0.615373	0	0.269169	0.203139	0.380291	22.4857	1.30722	6.49695	--	--	--	0.0228605	-7.06817	down	0.0901119	-5.16566	normal
NNU_09139	7.3228	8.75549	6.57271	4.99264	5.89068	5.37149	2.93785	2.90448	2.88943	0.603422	-0.465585	normal	0.0182964	1.38325	up	0.108239	0.940547	normal
NNU_09164	0.0611927	0.0968968	0	0.0716321	0.908403	1.3184	0.475214	0.250382	0.560067	0.14394	3.96832	normal	0.00861413	-3.07718	down	0.679613	0.918272	normal
NNU_09180	1.35678	2.05587	1.89905	1.56645	1.04304	1.43503	0.42098	0.304103	0.641087	0.972307	-0.346799	normal	0.0417918	1.96796	up	0.0828715	1.64507	normal
NNU_09185	0.539748	0.113635	0.278199	6.32483	3.61325	7.41978	305.604	160.207	257.958	1.75e-08	4.25046	up	9.37e-33	-9.68723	down	2.23e-16	-5.41404	down
NNU_09191	33.0492	26.3648	31.6924	18.7166	21.6489	17.6136	10.4268	15.4437	10.2253	0.28466	-0.603956	normal	0.0209507	1.28755	up	0.254134	0.705008	normal
NNU_09192	31.6036	26.9105	32.0018	21.714	21.0481	25.3951	12.2535	18.2404	14.3557	0.551053	-0.461987	normal	0.030885	1.18479	up	0.188645	0.744488	normal
NNU_09194	82.3014	28.1008	27.2616	32.8488	34.9583	52.2116	9.58819	10.5274	7.12609	0.997386	-0.190312	normal	0.119079	2.29911	normal	2.07e-06	2.12973	up
NNU_09197	5.93506	1.34462	0.767441	1.51875	1.44392	1.5168	0	0.155005	0.172359	0.970331	-0.906515	normal	0.145574	4.78678	normal	0.000451982	3.89548	up
NNU_09202	1.68195	0.915007	1.48618	10.1271	9.03606	2.25904	15.2211	26.2737	10.3521	0.124276	2.42992	normal	0.00016203	-3.70309	down	0.253023	-1.25602	normal
NNU_09213	0.0829216	0.0595734	0.132355	0.281016	0.447404	0.738277	7.62244	1.60269	2.3225	--	--	--	0.0178568	-6.29307	down	0.185534	-3.17035	normal
NNU_09220	1252.83	1282.77	3556.46	986.643	779.826	747.245	361.268	463.411	305.715	0.630401	-1.17245	normal	0.0815	2.31838	normal	0.021913	1.17003	up
NNU_09224	0.379368	0.142444	0.211322	2.9691	1.737	5.46176	113.145	102.762	140.786	0.00474421	3.86472	up	1.82e-45	-9.02038	down	3.48e-28	-5.13233	down
NNU_09228	1.96446	2.11234	3.92365	8.20209	7.85649	6.03744	52.2051	49.5261	18.9545	0.0268692	1.4425	up	1.92e-05	-3.93475	down	0.00385509	-2.46913	down
NNU_09230	0.227914	0.162396	0.309226	1.53626	0.377267	2.2161	62.1413	33.7154	62.5704	0.171666	2.62641	normal	2.2e-24	-7.87895	down	5.67e-15	-5.22652	down
NNU_09231	0.28871	0.0874888	0.165704	0.377277	0.608567	0.417976	4.56448	1.2054	5.19738	0.389055	1.34253	normal	0.00101168	-4.27501	down	0.0192176	-2.90726	down
NNU_09253	0.223426	0.254008	0.458187	0.344831	0.0840797	1.61e-52	1.49732	1.16708	0.69768	0.745841	-1.11926	normal	0.0135223	-1.87028	down	9.89e-05	-2.97331	down
NNU_09255	0.10788	0.371931	0.278507	0.476524	0.366179	0.45815	2.74688	1.43788	1.53559	0.921864	0.707149	normal	0.000891328	-3.0179	down	0.00375648	-2.28611	down
NNU_09260	5.3234	5.52624	4.57409	8.18489	7.30841	15.5808	179.181	83.7221	118.141	0.451734	0.735989	normal	3.94e-08	-4.03434	down	2.7e-06	-3.27273	down
NNU_09282	107.734	163.483	203.485	52.8004	38.5418	42.2211	12.3698	16.5587	29.5026	0.000152873	-1.86181	down	8.92e-09	2.93766	up	0.0320529	1.09938	up
NNU_09283	6.59925	6.11456	6.04314	9.27872	9.45003	9.66524	97.8931	50.1957	83.1678	0.734347	0.440476	normal	1.51e-09	-3.30079	down	4.71e-08	-2.83659	down
NNU_09284	227.603	126.119	96.6928	157.402	268.213	284.27	1238.43	371.178	701.292	0.586435	0.673589	normal	0.0430026	-2.35568	down	0.16217	-1.65641	normal
NNU_09288	2.3515	2.86354	1.04355	26.2004	26.789	15.0334	164.952	176.565	88.3628	7.27e-11	3.59018	up	2.23e-18	-6.22337	down	6.4e-06	-2.61465	down
NNU_09295	0.700693	0.932447	0.505065	2.56151	1.89241	2.07396	0.252264	0.573307	0.236897	0.0308119	1.60861	up	0.475366	1.02694	normal	0.000525512	2.65355	up
NNU_09301	13.2971	9.49409	13.3592	11.1002	12.0998	8.51514	31.2455	25.6163	18.3715	0.974825	-0.19736	normal	0.087318	-0.990399	normal	0.0132084	-1.16511	down
NNU_09306	5.82359	3.269	2.70327	4.09104	5.47329	4.76893	12.4873	6.10966	12.3956	0.972307	0.306816	normal	0.0479441	-1.41734	down	0.0926182	-1.0868	normal
NNU_09318	78.9695	50.2635	48.8886	49.0084	55.3201	73.7256	31.4905	36.624	34.6334	0.997705	0.0783626	normal	0.050861	1.22017	normal	0.00638373	1.32105	up
NNU_09320	18.4153	12.6477	9.823	14.4375	17.0648	15.1188	37.0527	37.9994	46.9875	0.970331	0.205835	normal	0.00316393	-1.51298	down	0.00475153	-1.2859	down
NNU_09325	145.799	154.09	185.584	101.941	93.7751	100.399	49.0108	44.1452	71.3552	0.146001	-0.736377	normal	0.00354674	1.51036	up	0.137449	0.797945	normal
NNU_09334	33.2212	23.3875	15.855	33.1309	38.4443	45.59	74.3261	55.6279	74.5838	0.452997	0.651057	normal	0.00958957	-1.5412	down	0.140104	-0.86708	normal
NNU_09335	32.5081	31.9742	38.4854	44.1704	44.1523	48.1055	101.71	97.6783	87.3022	0.648236	0.418186	normal	0.00600602	-1.45661	down	0.0480694	-1.01508	down
NNU_09363	31.0598	19.4008	60.7363	69.9169	69.3507	57.1773	165.276	146.48	146.544	0.273164	0.817098	normal	2.55e-05	-2.11923	down	0.00847636	-1.27742	down
NNU_09368	180.263	101.355	68.484	86.3289	100.464	124.343	59.5317	26.4846	46.8045	0.997386	-0.153321	normal	0.13493	1.39406	normal	0.00575441	1.26453	up
NNU_09375	0.0499452	0.105237	0.11585	1.55695	2.09224	3.31285	6.91709	2.13922	10.8552	1.73e-06	4.95135	up	0.000228923	-6.46802	down	0.317596	-1.4874	normal
NNU_09382	93.518	96.7511	81.9389	304.164	297.5	206.511	647.915	866.869	571.412	4.55e-05	1.5687	up	3.1e-07	-2.94956	down	0.0217436	-1.36044	down
NNU_09387	0	0.0369344	0	0.214903	0.279674	0.243364	7.69447	5.06547	9.10634	--	--	--	1.11e-12	#NAME?	down	1.13e-09	-5.04479	down
NNU_09410	1.86227	0.37532	0.460452	1.52539	3.33694	3.63366	13.2127	2.69288	14.6812	0.134239	1.66277	normal	0.0158392	-3.48709	down	0.206284	-1.79865	normal
NNU_09419	0.156743	0.138762	0.0152473	0.154054	0.329379	0.325977	2.49933	0.258512	2.99236	--	--	--	0.0192174	-4.49508	down	0.134164	-2.81559	normal
NNU_09422	0.102896	0.0425109	0.0159221	0.0545234	0.0454429	0	1.14779	0.15413	0.798538	--	--	--	0.0306766	-4.0252	down	0.0245614	-4.48872	down
NNU_09423	1.88685	0.426545	0.61495	1.46411	2.88072	3.4134	9.126	3.05807	10.3137	0.213128	1.46779	normal	0.0138439	-2.81109	down	0.250964	-1.31814	normal
NNU_09442	53.3715	69.9304	48.5529	43.8266	64.5793	69.953	23.5194	25.5152	41.5894	0.997705	0.0654002	normal	0.082109	1.01469	normal	0.0262574	1.10406	up
NNU_09445	4.16334	2.37627	2.18108	2.41543	3.26206	2.70045	11.6225	5.51416	7.26868	0.999812	-0.0431738	normal	0.0311067	-1.52578	down	0.0224801	-1.54522	down
NNU_09452	22.8909	70.0534	23.1132	41.1132	29.721	33.5894	3.92466	2.34681	5.02235	0.997386	-0.176071	normal	0.0300687	3.29147	up	1.43e-10	3.13839	up
NNU_09458	37.3119	71.1096	31.2943	28.9717	27.4686	28.954	9.43257	7.60012	12.8296	0.659315	-0.707414	normal	0.00849265	2.26332	up	0.000238162	1.57883	up
NNU_09460	22.0641	24.7395	24.5871	16.5809	18.5096	19.0632	6.6223	10.9231	12.0493	0.776623	-0.371445	normal	0.0332927	1.25885	up	0.114991	0.910112	normal
NNU_09463	85.539	149.411	77.7559	110.338	160.207	153.74	20.3342	17.0558	78.8202	0.720171	0.43833	normal	0.122094	1.38618	normal	0.00043258	1.84983	up
NNU_09468	147.321	167.652	86.3308	122.844	111.103	151.114	31.8515	60.3794	51.001	0.998895	-0.0572448	normal	0.00574354	1.4926	up	0.00171191	1.45587	up
NNU_09470	22.7459	25.5572	21.8984	8.98528	11.6562	8.48097	4.8885	20.047	6.5581	0.000520504	-1.27525	down	0.0376644	1.17887	up	0.979061	-0.0778452	normal
NNU_09476	19.1567	15.9951	15.9761	8.1891	8.05761	6.18278	8.30583	5.85925	6.92874	0.000756969	-1.2234	down	0.00334029	1.51046	up	0.714925	0.31001	normal
NNU_09484	0.101051	0.0238715	0	2.19601	0.412588	1.14126	0.665845	9.47747	7.48909	0.018611	5.31406	up	0.00087224	-7.60212	down	0.25453	-2.27909	normal
NNU_09514	76.1769	59.4241	60.7282	42.5317	46.3408	62.6446	6.21333	9.14408	7.70161	0.824685	-0.357453	normal	1.67e-10	3.09529	up	1.55e-11	2.76022	up
NNU_09523	0.687198	0.69526	0.802194	1.25781	1.56654	0.837914	2.06196	1.88366	1.49493	0.232286	1.19343	normal	0.0263798	-1.93422	down	0.470762	-0.716371	normal
NNU_09527	0.43327	0.698599	1.1684	0.845102	1.15483	0.52013	3.47436	5.33889	6.35742	--	--	--	0.00547021	-2.86947	down	0.00358756	-2.68719	down
NNU_09528	4.36143	6.46223	9.45255	21.2849	24.0044	18.7229	22.5759	19.2009	50.6249	0.00424078	1.64862	up	0.0639039	-2.27911	normal	0.656441	-0.604746	normal
NNU_09529	0.613373	0.453081	0.163463	0.730488	0.97154	3.04497	50.6018	20.2535	50.3626	--	--	--	3.33e-09	-7.05891	down	3.24e-06	-4.82553	down
NNU_09537	70.3349	110.492	37.0626	53.8189	79.6465	101.951	9.73329	10.2655	42.4622	0.997386	0.124914	normal	0.0863353	1.81655	normal	0.00347189	1.96626	up
NNU_09553	0.166308	0.0583138	0.032488	1.50666	0.872512	2.99614	67.6773	35.2661	62.2841	0.00519587	4.57539	up	1.12e-29	-9.53988	down	5.12e-14	-4.94202	down
NNU_09560	12.9235	11.1936	16.8303	25.1381	22.7493	22.6339	30.219	29.0857	31.2077	0.0906959	0.791212	normal	0.0387297	-1.1633	down	0.651196	-0.348817	normal
NNU_09567	13.0001	18.2166	16.6858	11.0902	11.5966	10.3085	5.69193	5.90969	7.59018	0.424271	-0.531794	normal	0.0182891	1.31395	up	0.167619	0.805462	normal
NNU_09571	14.7092	11.2241	11.8066	12.2755	13.6832	12.7018	33.0802	22.2052	30.2179	1	-0.00451639	normal	0.0386455	-1.24743	down	0.0157738	-1.22818	down
NNU_09596	41.2142	34.7781	24.412	36.4523	38.4125	31.6646	76.8325	71.1852	70.1117	0.997386	0.0729672	normal	0.0402252	-1.14113	down	0.0344154	-1.04671	down
NNU_09597	8.90332	6.04453	9.75899	5.93647	5.26448	4.64359	2.22053	3.74657	2.38794	0.233893	-0.627978	normal	0.0020481	1.58625	up	0.0565288	0.978895	normal
NNU_09598	9.33914	8.37091	8.94777	6.29609	9.26384	9.28047	3.53667	4.40987	6.6498	0.997386	-0.0812538	normal	0.0307552	1.28909	up	0.0158851	1.23273	up
NNU_09605	1.24996	0.317149	0.489842	3.24329	7.12829	7.3404	32.8269	3.53341	59.1528	0.000145124	3.12264	up	0.0184587	-5.55271	down	0.294339	-2.40328	normal
NNU_09606	0.636243	0.523013	0.337262	2.79578	2.05764	3.8745	16.079	7.82058	20.254	0.00191615	2.63991	up	4.58e-07	-5.01774	down	0.005784	-2.35401	down
NNU_09608	38.6344	34.9665	28.25	93.8243	153.097	196.134	653.378	89.1348	408.507	0.000991547	2.07564	up	0.0376615	-3.53616	down	0.401121	-1.43228	normal
NNU_09612	20.2583	18.147	17.7646	19.7799	21.4059	23.3708	90.5907	55.8579	79.8298	0.985642	0.168976	normal	7e-05	-2.04003	down	3.38e-05	-1.84695	down
NNU_09647	0.403148	0.261955	0.0978959	0.235359	0.168105	0.197772	4.1943	2.90655	1.85661	--	--	--	2.79e-05	-3.63821	down	2.42e-06	-3.96901	down
NNU_09665	0.92484	1.2771	0.860662	0.762261	0.849402	0.938881	3.87719	3.5021	1.82594	0.992556	-0.253994	normal	0.0379807	-1.59334	down	0.00475153	-1.82459	down
NNU_09672	76.0668	70.5061	73.6744	49.3992	82.9025	47.0797	14.443	11.0463	38.8416	0.873077	-0.312311	normal	0.000488994	1.74574	up	0.0539845	1.45834	normal
NNU_09675	0	0	0	0.183349	0.203157	0.228044	3.42801	0.370637	0.856359	--	--	--	0.0317348	#NAME?	down	0.356724	-3.05033	normal
NNU_09687	26.6974	26.5154	23.6654	13.6668	13.9997	10.9991	4.22177	5.05561	5.07365	0.021542	-0.994482	normal	7.75e-06	2.41341	up	0.00905627	1.44069	up
NNU_09688	68.5094	54.3967	35.0629	61.6798	92.3542	72.7893	31.0825	34.8261	13.6996	0.597707	0.488991	normal	0.137823	0.958919	normal	0.000841949	1.46894	up
NNU_09692	0.0574742	0.0265163	0.0147781	0.277978	0.141078	0.3954	17.0072	12.8338	15.2869	--	--	--	1.84e-34	-9.32157	down	7.89e-29	-5.77379	down
NNU_09697	1.58422	0.683696	0.760114	2.14886	1.72544	2.79523	0.519305	0.111635	0.189417	0.563349	1.17111	normal	--	--	--	0.00856933	3.22066	up
NNU_09704	4.89592	7.38917	5.51488	3.13527	3.20972	4.1783	2.04069	1.29615	2.42451	0.4466	-0.761406	normal	0.0348554	1.71186	up	0.314814	0.975521	normal
NNU_09706	89.4335	96.4253	62.5742	59.3084	86.2129	77.7489	15.9769	21.1615	56.5206	0.99548	-0.129844	normal	0.0229936	1.31052	up	0.0475177	1.20457	up
NNU_09707	1.68724	0.795999	0.733068	2.22276	4.8483	5.57402	9.56949	4.05784	7.50543	0.0231756	1.99227	up	0.000439708	-2.76101	down	0.427152	-0.742869	normal
NNU_09710	3.04327	2.3878	1.58109	10.2119	4.85828	8.25565	5.37644	1.76836	5.39795	0.0017583	1.60606	up	0.516787	-0.695105	normal	0.170779	0.934191	normal
NNU_09714	9.67763	1.15987	2.22826	12.8671	30.5207	42.4189	71.205	18.1856	47.1383	0.0393237	2.68068	up	0.00667979	-3.39224	down	0.648676	-0.685706	normal
NNU_09723	28.2147	31.4156	18.5648	15.2363	26.1382	25.0893	1.52104	0.938719	7.13198	0.963162	-0.241888	normal	1.99e-08	3.15205	up	1.82e-07	2.93598	up
NNU_09728	3.25791	2.72708	2.61366	5.80944	6.102	6.30068	19.8395	28.5646	16.1458	0.561827	0.794926	normal	1.61e-06	-2.89651	down	3.61e-05	-2.08025	down
NNU_09732	0.837251	1.29541	0.563997	4.19859	2.20382	3.08454	1.81174	2.44886	2.51424	0.00182672	1.86056	up	0.103695	-1.35386	normal	0.539735	0.526222	normal
NNU_09742	5.40362	0.775315	3.45694	3.43101	8.47906	7.77038	8.69861	7.47542	13.1843	0.556946	1.03573	normal	0.0294165	-1.629	down	0.515027	-0.567875	normal
NNU_09755	0	0.138019	0	8.28278	2.62059	0.983083	8.08999	0.412498	5.21613	0.0697071	6.6305	normal	0.00812929	-6.89591	down	0.952421	-0.24605	normal
NNU_09768	2.71499	6.12062	2.68223	9.56864	8.46975	11.7258	6.70552	4.69669	7.9567	0.00310863	1.41931	up	0.444456	-0.7091	normal	0.288224	0.734155	normal
NNU_09802	135.956	114.977	106.612	82.4765	96.0089	94.1603	269.222	153.056	206.446	0.767704	-0.39511	normal	0.266577	-0.797341	normal	0.0313971	-1.16839	down
NNU_09808	1.18736	0.057985	0.0720311	0.202469	0.091309	0.089216	18.2842	3.38628	4.03578	--	--	--	1.56e-12	-6.42619	down	5.02e-13	-5.21043	down
NNU_09810	0	0.295935	0	0.348748	0.0500777	0.192904	4.92879	3.05144	2.61848	--	--	--	1.99e-08	#NAME?	down	1.64e-05	-4.29713	down
NNU_09819	7.89227	8.70841	9.17428	9.03968	9.56753	10.6541	38.4914	24.4858	33.5626	0.975175	0.197907	normal	0.000102594	-1.91474	down	6.19e-05	-1.69201	down
NNU_09825	26.4612	25.5465	18.0142	36.2907	51.953	52.7771	31.712	31.5585	38.6489	0.00637867	1.04935	up	0.543563	-0.464705	normal	0.317596	0.607941	normal
NNU_09826	1.2154	1.3812	0.462372	2.82945	3.44286	4.57919	0.485353	0.450078	1.78283	0.00567106	2.15567	up	0.947461	0.181767	normal	0.00599224	2.3623	up
NNU_09834	60.6838	78.363	40.5901	97.5524	138.701	145.572	172.252	63.3749	108.833	0.00662006	1.07125	up	0.269839	-0.983199	normal	0.938744	0.113607	normal
NNU_09837	0	0	0	0.0284955	0	0.0209501	0.493335	1.15975	0.857107	--	--	--	7.05e-08	#NAME?	down	2.38e-07	-6.28357	down
NNU_09868	6.85682	8.32525	9.56646	7.35552	7.95771	6.67128	2.32796	2.94347	3.90752	0.972307	-0.208271	normal	0.0103306	1.49194	up	0.0107627	1.30702	up
NNU_09883	0.686627	1.56362	2.21802	17.8602	10.8476	8.04728	1.57721	2.13227	0.529017	0.00101642	3.08521	up	0.99643	0.027967	normal	0.000318225	3.13386	up
NNU_09899	4.6324	2.00019	1.65008	3.32394	4.1617	5.38585	11.6076	8.48771	11.1273	0.685485	0.659252	normal	0.000620983	-1.95661	down	0.0129908	-1.27462	down
NNU_09905	11.2304	10.2285	2.05022	7.97283	8.26213	8.01402	4.71954	2.39326	3.54753	1	0.0148587	normal	0.410375	1.09781	normal	0.042482	1.13418	up
NNU_09910	15.9607	16.0244	15.3039	8.51865	6.17765	7.42832	0.962973	3.46948	4.05713	0.00519422	-1.09526	down	1.64e-06	2.45943	up	0.00795286	1.38436	up
NNU_09933	9.95025	10.6587	8.04804	3.90131	2.20407	2.36252	1.86399	1.17903	0.341696	0.000575583	-1.68834	down	2.76e-05	2.78062	up	0.243274	1.1124	normal
NNU_09934	160.012	294.356	253.918	175.263	181.045	182.712	77.0219	84.2592	141.484	0.825745	-0.365476	normal	0.0377184	1.1903	up	0.123084	0.848907	normal
NNU_09935	3.55578	2.91392	3.43166	10.9617	18.6896	17.7401	243.541	30.5178	63.134	1.78e-06	2.24892	up	0.0736041	-5.11187	normal	0.329413	-2.83413	normal
NNU_09936	34.6568	8.17633	5.37108	19.896	33.0061	35.1268	15.7398	14.3406	13.3264	0.817702	0.828041	normal	0.930987	0.21917	normal	0.0330977	1.06825	up
NNU_09945	0.56673	1.00702	0.444608	5.0884	5.29592	5.57662	28.3172	13.6234	18.0981	0.000197375	3.11722	up	7.04e-10	-5.04664	down	0.00272254	-1.905	down
NNU_09949	45.0438	18.2571	21.6482	80.2457	180.443	142.612	623.902	110.552	190.57	0.0197461	2.18996	up	0.0948918	-3.68795	normal	0.50308	-1.47114	normal
NNU_09957	30.9221	17.9552	17.7168	66.5121	73.5231	35.2322	178.749	205.293	446.029	0.114417	1.33481	normal	0.00907123	-3.82021	down	0.086787	-2.46438	normal
NNU_09959	0.144031	0.210858	0.173408	3.11375	1.71927	5.1028	166.787	87.4226	175.513	2.96e-06	4.85165	up	3.3e-28	-10.2829	down	8.06e-14	-5.40679	down
NNU_09960	29.3855	11.4006	19.405	67.5487	64.3703	37.0523	157.444	165.274	334.688	0.0143441	1.45888	up	0.000633695	-3.51201	down	0.0372118	-2.03197	down
NNU_09964	8.53237	12.9735	5.40331	9.718	11.9191	7.69802	37.6412	37.1259	26.3461	0.997386	0.140483	normal	0.000152567	-1.92805	down	4.28e-05	-1.7665	down
NNU_09970	0.0967266	0.100953	0.0761859	0.163338	0.434734	0.1429	2.1276	0.856716	3.82154	--	--	--	0.00400275	-4.96015	down	0.0396087	-3.34341	down
NNU_09979	0.627533	0.158852	0.101171	2.03842	1.37791	1.49694	3.34468	2.42632	1.50992	0.00382678	2.53956	up	0.00145178	-3.09502	down	0.684873	-0.537754	normal
NNU_10003	10.5614	16.3607	14.3844	11.8638	9.30058	10.8684	4.94925	6.8811	6.64885	0.811198	-0.335708	normal	0.0398978	1.17244	up	0.121175	0.858774	normal
NNU_10009	0	0	0	0.0179117	0.237766	0.0260786	1.57913	0.233243	0.701106	--	--	--	0.0056571	#NAME?	down	0.152167	-3.35876	normal
NNU_10012	0.131502	0.0800512	0.0256528	1.05882	1.6143	0.48724	8.98241	5.25737	4.06095	0.00298031	3.93358	up	2.28e-10	-6.48331	down	0.00213546	-2.53024	down
NNU_10014	0	0.00856012	0	0.157855	0.0919379	0.328929	4.69392	4.14693	5.85216	--	--	--	1.51e-27	#NAME?	down	1.8e-17	-4.68883	down
NNU_10028	17.6243	18.8312	22.6882	18.2728	12.1527	15.8124	1.13562	2.02209	0.525159	0.775197	-0.392618	normal	2.04e-11	4.01451	up	6.73e-12	3.64157	up
NNU_10045	0.156498	0.295352	0.104695	0.298237	0.282541	0.34906	8.47229	4.17559	6.4194	--	--	--	1.99e-12	-5.18749	down	2.87e-10	-4.33365	down
NNU_10059	13.688	8.7167	8.26784	39.8851	52.9151	47.1695	118.005	91.2838	83.5167	1.5e-10	2.13792	up	1.18e-10	-3.18279	down	0.0561305	-1.02203	normal
NNU_10070	3.29643	3.00057	4.33472	8.88696	4.79777	7.38581	1.83336	1.8076	2.36952	0.114995	1.12008	normal	0.524171	0.788948	normal	0.00369709	1.93135	up
NNU_10079	1.66293	2.02823	1.57126	2.12491	2.00544	1.69565	7.76776	4.14201	11.3641	0.996767	0.240958	normal	0.00273849	-2.16349	down	0.0018328	-1.89931	down
NNU_10084	0.326323	0.411609	0.587676	0.119236	0.32675	0.104324	0.0969092	0.125855	0.0868039	0.674518	-1.10225	normal	0.0364376	2.77132	up	--	--	--
NNU_10087	1.31661	1.04642	0.594789	2.70155	2.60918	4.51053	2.56462	2.16579	3.50644	0.00566007	1.7682	up	0.10038	-1.48729	normal	0.807205	0.304154	normal
NNU_10090	27.8858	14.7757	9.94148	31.5422	48.7392	51.2831	34.7555	19.4019	29.0952	0.0394029	1.25758	up	0.367055	-0.713296	normal	0.369932	0.567946	normal
NNU_10094	0.275341	0.331106	0.136882	1.55681	1.41705	1.34289	7.42378	6.63861	7.48595	0.00202424	2.57632	up	5.1e-12	-4.93593	down	1.98e-05	-2.33856	down
NNU_10110	3.01758	3.35076	2.20619	7.99993	9.23907	5.4434	44.6361	76.8976	34.3263	0.00255844	1.42098	up	1.18e-06	-4.21464	down	0.000735673	-2.7746	down
NNU_10111	0.197428	0.292462	0.12492	21.2538	20.8551	4.78927	84.5642	97.5394	29.9735	0.00010818	6.36855	up	1.06e-10	-8.56088	down	0.0419173	-2.17413	down
NNU_10112	14.8702	6.43358	7.1937	5.50744	7.68303	7.92193	4.46047	2.71388	4.3375	0.946184	-0.454579	normal	0.131788	1.49768	normal	0.047752	1.06669	up
NNU_10118	0.120138	0	0.239166	2.06805	0.59815	2.3436	94.7785	36.5253	89.7347	0.0142518	3.91157	up	5.76e-15	-9.39785	down	3.35e-08	-5.45852	down
NNU_10119	0.681056	1.12535	0.958549	2.41549	1.57483	2.03733	27.9003	21.062	23.7127	0.0325852	1.16295	up	3e-21	-4.79344	down	1.23e-17	-3.60741	down
NNU_10122	28.7445	25.4748	9.50236	46.7813	58.6319	68.2778	135.481	60.5828	106.005	0.000749695	1.41494	up	0.00114305	-2.25138	down	0.238991	-0.81266	normal
NNU_10149	3.62365	3.07545	3.44091	8.04952	8.06034	8.72359	5.25074	6.18696	3.18053	0.000805771	1.30486	up	0.535707	-0.51761	normal	0.153286	0.809065	normal
NNU_10155	1.12036	0.402037	0.159907	2.60169	1.50426	2.4376	3.40473	2.86715	6.39701	0.0231413	2.02172	up	0.00119156	-2.93975	down	0.363933	-0.898884	normal
NNU_10165	58.5458	24.4896	37.7881	65.8254	107.51	129.367	225.186	136.261	177.914	0.0380191	1.35731	up	8.04e-06	-2.19471	down	0.149514	-0.812072	normal
NNU_10174	3.41607	2.5387	2.18922	4.28458	5.21024	6.14787	11.0229	4.33301	13.3607	0.130839	0.954292	normal	0.0429271	-1.85152	down	0.378004	-0.871968	normal
NNU_10176	266.68	190.595	88.8023	138.905	159.162	167.269	643.773	246.274	522.657	0.992556	-0.236929	normal	0.102806	-1.42929	normal	0.0478748	-1.6426	down
NNU_10178	14.3196	19.72	14.331	11.7055	8.69878	10.1554	5.13991	2.62821	6.48582	0.226453	-0.644756	normal	0.00094492	1.74813	up	0.031537	1.12719	up
NNU_10192	0.415164	1.92486	0.880103	103.726	96.5477	53.7814	280.918	188.116	189.072	5.85e-16	6.12113	up	9.67e-36	-7.47679	down	0.0103839	-1.33315	down
NNU_10196	19.7679	14.2327	7.5027	29.6254	41.1501	46.7627	68.1827	18.1154	51.8556	0.00047952	1.50692	up	0.112568	-1.74662	normal	0.892041	-0.214487	normal
NNU_10204	58.5894	79.4553	86.1957	54.735	62.3727	57.0497	22.3109	18.0179	31.3616	0.798967	-0.340538	normal	0.0324494	1.17576	up	0.105398	0.860811	normal
NNU_10205	113.412	87.7752	96.4897	84.1019	108.493	103.794	321.434	195.464	166.612	1	-0.00394569	normal	0.0670109	-1.22158	normal	0.0463008	-1.20124	down
NNU_10213	48.334	30.2246	12.1662	81.1269	114.678	164.786	125.353	63.9428	143.567	0.0262561	1.72536	up	0.0226371	-1.58365	down	0.899359	0.165645	normal
NNU_10226	5.09588	6.22377	6.10682	9.06579	5.69573	10.9025	35.0161	108.378	102.422	0.996767	-0.15681	normal	0.0633335	-1.13736	normal	0.0112332	-1.27219	down
NNU_10229	8.58176	7.94966	9.00993	27.8757	21.2077	15.4814	14.3113	16.4488	15.2984	0.00334283	1.3827	up	0.230717	-0.872813	normal	0.454138	0.530546	normal
NNU_10234	0.908103	1.28884	0.618729	1.69332	0.989339	1.07579	0.637398	0.0298638	0.0695784	0.765256	0.697258	normal	0.00229469	3.59217	up	7.24e-06	4.31308	up
NNU_10240	19.9322	4.53146	8.2859	25.7554	30.1649	14.3134	98.1735	24.2276	99.8792	0.618736	1.03437	normal	0.0362885	-2.89909	down	0.179209	-1.84197	normal
NNU_10241	9.5284	1.49527	4.18681	9.39288	14.1909	10.804	36.6027	12.1582	42.54	0.203534	1.14189	normal	0.0199136	-2.60719	down	0.18521	-1.44098	normal
NNU_10246	3.61635	2.84338	6.80519	1.13728	1.56064	0.85	0.611689	1.29889	2.63623	0.0691314	-1.90373	normal	0.0289295	1.9507	up	0.979553	0.0703091	normal
NNU_10262	0.132733	0.126541	0	0.559106	0.30807	0.721206	11.1585	5.49507	11.5408	--	--	--	3.48e-13	-6.88331	down	5.21e-08	-4.23114	down
NNU_10282	1.00906	0.229904	0.337572	7.77684	4.58007	12.4389	328.811	236.404	362.945	0.000434451	4.0253	up	3.11e-46	-9.29349	down	9.4e-26	-5.24614	down
NNU_10287	4.88772	9.58407	11.1654	14.6397	3.87825	5.02157	2.36084	3.40417	1.5004	0.997705	-0.133537	normal	0.0137801	1.838	up	0.321747	1.7224	normal
NNU_10289	2.73606	2.35147	1.34292	3.64629	5.66014	5.04573	15.8843	5.74164	14.8562	0.146001	1.17441	normal	0.00441727	-2.49217	down	0.131938	-1.29279	normal
NNU_10291	0	0	0.0263793	0.186285	0.0252845	0.184023	4.81034	4.39151	7.09304	--	--	--	2.55e-15	#NAME?	down	4.11e-14	-6.16496	down
NNU_10298	4.80856	9.47072	10.2772	6.51423	3.67763	4.21241	1.31872	1.75659	2.62417	0.439338	-0.825177	normal	0.00550958	2.04687	up	0.133891	1.24446	normal
NNU_10303	0	0	0	2.47797	0.645359	2.25651	0.741157	14.457	19.8032	0.000268931	Inf	up	0.000565388	#NAME?	down	0.239757	-2.66688	normal
NNU_10315	22.9353	39.6253	15.6159	20.2538	28.6123	32.9115	1.55661	1.30056	6.53183	0.99865	0.0813156	normal	0.0016127	3.12165	up	1.96e-11	3.22815	up
NNU_10317	0.161817	0.0811242	0.0884918	1.82064	0.846984	2.56574	73.497	31.2421	46.6379	0.000600007	4.02585	up	2.23e-16	-8.9	down	7.3e-08	-4.85021	down
NNU_10321	1.122	0.11515	0.334915	0.445667	0.765593	1.00294	4.10254	2.52778	7.61915	0.98748	0.505881	normal	0.0070642	-3.20865	down	0.0214775	-2.6788	down
NNU_10324	0	0	0	0.0951763	0.053942	0.207135	5.18833	2.81416	4.41714	--	--	--	9.66e-09	#NAME?	down	1.98e-07	-5.5525	down
NNU_10333	0.300316	0.031095	0.104045	0.0602963	0.0332399	0.151618	2.59152	1.23987	2.53372	--	--	--	1.61e-05	-5.27314	down	2.85e-06	-5.23989	down
NNU_10334	13.4538	49.9224	38.8522	3.46039	2.80661	1.8733	58.3485	15.1349	33.5381	0.00336724	-3.65839	down	0.939628	-0.148166	normal	0.00756757	-3.78111	down
NNU_10349	15.1771	5.30329	11.7996	9.20342	13.41	13.756	48.5494	47.1613	37.9006	0.997386	0.168783	normal	2.24e-05	-2.06327	down	7.26e-06	-1.87087	down
NNU_10364	11.2471	5.63512	5.58568	11.9362	13.1492	13.1927	31.8326	15.0017	37.3207	0.258262	0.724946	normal	0.0142538	-1.809	down	0.140104	-1.0599	normal
NNU_10383	16.2876	10.9169	6.52052	16.706	21.7827	24.8303	20.5071	26.8539	27.7482	0.079898	0.935547	normal	0.0318608	-1.19903	down	0.785989	-0.241911	normal
NNU_10384	0	0	0.376029	0.0914204	0.300212	0	13.889	6.15976	6.93059	--	--	--	4.71e-08	-7.84968	down	1.94e-07	-6.80788	down
NNU_10398	0.00205682	0.24562	0.000136524	1.65682	0.737184	0.455653	3.04515	1.37839	3.87705	0.064862	3.68097	normal	2.9e-06	-5.23685	down	0.132892	-1.53695	normal
NNU_10413	0.70299	0.676512	0.407025	1.6948	3.01007	4.1094	6.2305	7.29983	6.06827	0.000766287	2.33702	up	1.24e-07	-3.71395	down	0.0278445	-1.35348	down
NNU_10423	7.31442	0.932433	0.408305	2.59299	6.54366	5.23068	36.0389	7.03253	22.6316	0.87863	0.928313	normal	0.019084	-3.29734	down	0.0883815	-2.34473	normal
NNU_10425	5.87896	1.78476	0.000881401	25.0145	54.3153	32.3513	81.8429	31.343	101.93	3.12e-06	3.87151	up	8.31e-05	-4.90337	down	0.391692	-1.01039	normal
NNU_10434	203.017	204.962	162.983	352.318	361.616	266.779	1066.99	1200.95	881.899	0.290764	0.715082	normal	0.000590721	-2.29886	down	0.0146288	-1.56285	down
NNU_10435	7.62023	2.45542	2.39218	10.578	20.489	19.4022	35.9709	13.9531	39.1197	0.00288093	1.99506	up	0.00228325	-2.83331	down	0.40868	-0.813593	normal
NNU_10443	0	0.0492021	0	1.0436	0.679868	1.38827	43.7077	20.3542	29.5317	5.07e-07	6.87904	up	2.02e-26	-11.834	down	5.52e-12	-4.93196	down
NNU_10450	16.8813	17.7872	18.9869	25.01	15.9837	18.9762	31.2067	46.1547	37.1974	0.985642	0.168221	normal	0.0442566	-1.11105	down	0.0684201	-0.922193	normal
NNU_10454	273.822	205.037	101.522	165.351	162.595	186.069	41.6848	20.4808	26.944	0.997386	-0.182043	normal	0.00234327	2.69818	up	6.6e-10	2.53877	up
NNU_10470	0.0827242	0	0	0.322716	0.0558473	0.400898	7.28659	4.32161	8.66031	--	--	--	1.57e-14	-8.15274	down	3.64e-11	-4.67126	down
NNU_10472	1.27034	2.39249	1.70132	2.14515	0.6396	1.42228	18.8731	10.3739	16.6709	0.972307	-0.352461	normal	0.0012683	-1.98114	down	9.82e-06	-2.31152	down
NNU_10481	363.458	803.757	984.108	349.014	374.237	260.319	68.7417	294.808	125.318	0.326948	-1.12041	normal	0.010173	2.19259	up	0.138115	1.09209	normal
NNU_10484	14.8195	11.3203	10.5961	6.16106	2.9681	5.2033	3.08684	7.47582	0.661223	0.000782632	-1.35737	down	0.0024035	1.72379	up	0.856643	0.382718	normal
NNU_10498	3.57409	4.4978	3.16684	4.5539	9.13894	12.1545	1.13946	0.106005	1.17043	0.214808	1.04913	normal	0.00995491	2.33571	up	2.46e-05	3.41325	up
NNU_10502	0.0609215	0	0.01562	0.266988	0.12041	0.601677	8.73308	7.25124	9.40459	--	--	--	2.16e-26	-8.95388	down	2.6e-18	-4.6822	down
NNU_10513	1.9556	0.537834	0.553114	2.81096	6.19345	10.8084	6.75138	10.9355	10.2184	0.081108	2.71953	normal	5.57e-09	-3.22168	down	0.655835	-0.479498	normal
NNU_10517	4.43848	3.82254	3.13295	4.36882	6.04189	4.67521	13.9791	15.4354	8.93711	0.763194	0.437237	normal	0.00112112	-1.75433	down	0.0067634	-1.29542	down
NNU_10519	0.199192	0.0744377	0.0494242	0.355417	0.0531144	0.625515	10.5231	8.75819	12.6782	--	--	--	5.2e-18	-7.13942	down	4.19e-16	-4.96761	down
NNU_10525	5.12566	3.14603	4.06539	4.97548	6.00917	6.19235	12.2543	8.69412	10.2625	0.802923	0.502775	normal	0.0440605	-1.41039	down	0.191969	-0.883836	normal
NNU_10537	1.97063	1.19592	1.86964	10.8186	6.72702	16.7059	581.988	309.985	589.897	0.00134793	3.00203	up	3.13e-23	-8.45877	down	1.69e-13	-5.43154	down
NNU_10541	37.0785	37.6731	42.4171	29.5289	35.9253	30.4131	4.60913	11.2026	18.4115	0.897832	-0.309185	normal	0.00273849	1.78259	up	0.00514591	1.49626	up
NNU_10543	4.4269	3.40031	3.27224	2.46396	3.6759	3.06957	0.566305	1.22878	1.72411	0.96091	-0.261228	normal	0.0113851	1.66506	up	0.0164402	1.42604	up
NNU_10550	0	0	0	0.253343	0.194955	0.157256	2.61641	0.784893	1.64829	--	--	--	2.25e-05	#NAME?	down	0.0141648	-3.14337	down
NNU_10551	0.52493	0.101845	0.570165	1.6786	1.60361	1.04376	5.7846	1.2773	5.82304	0.125666	1.86493	normal	0.012135	-3.39145	down	0.247078	-1.50101	normal
NNU_10552	4.01226	4.77129	7.38081	1.8977	2.46909	1.81007	1.22124	1.33106	2.22595	0.0269594	-1.40175	down	0.0149207	1.83915	up	0.737127	0.462278	normal
NNU_10558	18.1728	18.8714	19.6909	10.9148	9.4783	6.67024	3.68105	10.0666	3.5146	0.0151748	-1.10089	down	0.00402182	1.69408	up	0.517438	0.611252	normal
NNU_10564	0.679208	0.0951738	0.13996	0.483414	0.774337	0.371386	3.08569	0.850021	1.88078	--	--	--	0.0335623	-2.78133	down	0.132074	-1.89192	normal
NNU_10577	0.152722	0.117185	0.463494	0.341671	0.308632	0.27279	0.818122	1.43423	0.782705	0.993363	0.353429	normal	0.0332079	-2.12996	down	0.0545943	-1.75254	normal
NNU_10580	0.0796021	0.0575443	0.0322858	0.085956	0.0622091	3.13e-08	1.16835	1.29778	1.01391	--	--	--	6.45e-06	-5.69132	down	2.65e-06	-5.26138	down
NNU_10588	0.757642	0.569067	0.303404	12.5709	11.598	10.5797	83.4824	23.5451	54.6785	1.7e-09	4.66898	up	1.37e-06	-6.90436	down	0.0565288	-2.21249	normal
NNU_10589	0.048488	0.311393	0.176466	6.43153	5.62901	0.905862	5.23535	33.3071	4.57441	0.0135979	4.70258	up	0.0621595	-6.4822	normal	0.605797	-1.76559	normal
NNU_10595	317.522	442.571	445.603	252.423	263.542	179.57	518.22	805.206	580.943	0.134239	-0.79308	normal	0.395609	-0.665792	normal	0.00483363	-1.43748	down
NNU_10614	6.5691	1.32876	0.838602	4.98756	13.9378	9.63167	68.08	24.4584	52.5882	0.228433	1.8193	normal	0.000198398	-4.23078	down	0.0244377	-2.38712	down
NNU_10622	0.765815	1.41905	1.92655	2.64356	3.01882	2.06482	27.797	10.51	16.705	0.562925	0.877444	normal	6.14e-05	-3.83491	down	0.0012647	-2.93022	down
NNU_10628	16.3757	21.238	25.4564	15.8192	14.934	14.0422	7.2847	8.09354	9.68947	0.54014	-0.479917	normal	0.0189107	1.32743	up	0.13012	0.870873	normal
NNU_10629	6.6288	8.09087	8.23883	6.10791	7.02059	7.64989	3.04508	3.39609	3.91829	0.960461	-0.244483	normal	0.0379108	1.31197	up	0.0600524	1.09134	normal
NNU_10642	8.34283	9.17535	9.65349	10.1957	11.968	12.0331	18.0314	18.1662	24.6256	0.944353	0.262354	normal	0.0364142	-1.18561	down	0.0874514	-0.899534	normal
NNU_10654	16.384	9.32506	7.76091	12.771	16.3178	15.1104	32.6296	19.7983	47.3587	0.776623	0.407955	normal	0.0320855	-1.60488	down	0.106937	-1.17342	normal
NNU_10663	3.01091	0.736606	0.787875	0.928991	2.5914	3.52145	8.24724	3.64363	6.08004	0.954156	0.573767	normal	0.0176131	-1.9088	down	0.122242	-1.30907	normal
NNU_10676	16.6998	18.0249	24.6203	12.2534	13.327	12.4669	6.28638	9.7737	6.80634	0.253956	-0.619568	normal	0.0140467	1.33768	up	0.213871	0.740667	normal
NNU_10677	5.69898	10.4094	5.84358	6.2694	2.93058	1.73702	1.57356	1.48443	1.56093	0.112944	-1.19199	normal	0.000217592	2.28396	up	0.378432	1.10959	normal
NNU_10696	0.0800412	0.0843617	0.279333	1.96916	3.82738	1.25007	25.9462	57.5432	7.4075	0.00326912	4.15375	up	0.000966302	-7.86046	down	0.100894	-3.6843	normal
NNU_10698	3.56522	4.82112	9.38914	5.14952	4.06806	1.59333	0.958317	2.31096	1.2713	0.818907	-0.737621	normal	0.0438861	1.96859	up	0.251284	1.25046	normal
NNU_10701	5.78432	9.79436	5.069	5.85253	6.70173	8.24465	1.28753	1.92305	3.32735	1	0.0253968	normal	0.0211851	1.62601	up	0.00258574	1.67457	up
NNU_10713	12.701	6.21075	8.33865	14.5358	23.2377	22.848	65.8152	30.3413	23.4214	0.0159298	1.14068	up	0.074781	-2.07115	normal	0.471723	-0.905315	normal
NNU_10724	1.76616	2.40468	1.41265	2.92537	3.46394	2.57857	8.49476	4.98663	5.4442	0.501186	0.847665	normal	0.00643247	-2.01097	down	0.100429	-1.14123	normal
NNU_10725	0.278549	0	0	0.780009	0.556071	3.73e-11	2.70718	0.841387	2.92569	--	--	--	0.00119156	-5.03131	down	0.0731707	-2.42793	normal
NNU_10730	4.04533	5.74166	4.99644	6.57713	13.6667	12.0132	3.738	2.96419	2.51921	0.103204	1.15544	normal	0.553753	0.615945	normal	0.00552227	1.79736	up
NNU_10733	4.69192	3.1819	1.7154	1.97502	1.19277	1.5317	0.450883	0.335985	0.659962	0.419531	-1.02579	normal	0.00338739	2.773	up	0.110178	1.7679	normal
NNU_10737	3.37681	5.04206	3.87997	4.07946	3.85475	3.41715	0.096462	0.0631401	0	0.997705	-0.109494	normal	1.78e-08	6.48613	up	8.54e-10	6.40012	up
NNU_10740	0.58752	0.295475	0.219649	0.739117	2.08085	1.12138	13.7939	9.38186	16.6075	0.0372313	2.01333	up	1.79e-18	-5.34432	down	1.84e-12	-3.30685	down
NNU_10741	6.00805	5.49185	11.1015	12.234	12.9907	4.01201	37.7505	38.4477	30.6404	0.973474	0.392409	normal	4.12e-06	-2.23613	down	1.71e-05	-1.82169	down
NNU_10748	0.233837	0.68947	0.656557	3.30946	2.40007	4.39309	8.22122	9.32666	11.9971	0.0180177	2.70695	up	6.99e-06	-4.38501	down	0.0549153	-1.65266	normal
NNU_10749	5.07394	3.98124	3.11103	5.65039	12.5687	15.1401	31.8336	11.2531	18.4099	0.147574	1.42739	normal	0.0155069	-2.31453	down	0.451555	-0.860069	normal
NNU_10777	0.299439	0.139317	0.135458	0.152573	0.222395	0.544912	3.49885	1.84345	2.47195	--	--	--	2.32e-05	-3.82125	down	3.57e-05	-3.14741	down
NNU_10795	22.1036	26.3405	17.1373	48.3853	44.8557	48.5737	20.6836	21.5919	13.0486	0.0048291	1.08722	up	0.801077	0.236178	normal	0.00264654	1.34478	up
NNU_10804	29.1978	41.0145	30.2446	19.627	23.3163	27.8568	4.78259	7.37057	12.041	0.499079	-0.485569	normal	3.77e-05	2.04925	up	0.000371405	1.58738	up
NNU_10805	3.07816	1.80879	1.58276	5.75647	6.90466	6.75404	0.25256	0.317791	0.726412	0.0017583	1.83861	up	0.0565599	2.116	normal	3.15e-09	3.97775	up
NNU_10812	0.723181	0.177306	0.396939	6.03814	2.68815	8.17494	251.756	147.152	273.964	0.0017583	3.81241	up	7.37e-36	-9.06986	down	2.1e-18	-5.23438	down
NNU_10814	0	0.0330154	0	0.135873	0.0556656	0.144957	0.894143	2.99807	3.19268	--	--	--	5.78e-07	-8.35028	down	0.000446393	-4.51594	down
NNU_10823	10.8857	9.629	18.088	67.6254	55.7843	57.3034	44.9295	66.199	37.8908	3.18e-11	2.23939	up	0.000113095	-1.96542	down	0.715145	0.296019	normal
NNU_10838	0.447907	1.95311	1.60276	1.90379	1.25651	1.28807	21.5011	14.2573	14.4169	0.990748	0.280869	normal	5.95e-12	-3.77983	down	1.35e-12	-3.47515	down
NNU_10846	1.85622	0.457834	0.514017	1.86573	11.7226	3.29158	34.5676	14.1686	48.9824	0.196327	1.54374	normal	0.030601	-4.53194	down	0.157591	-2.96365	normal
NNU_10854	2.2476	3.74118	2.54207	2.9309	2.77765	1.47705	0.0891365	0.0685363	0.30204	0.984819	-0.254282	normal	2.89e-07	4.25097	up	4.41e-08	4.01957	up
NNU_10866	24.6177	14.7397	12.0601	23.9173	25.8994	22.9605	73.7648	36.0379	60.5412	0.714794	0.415904	normal	0.00141744	-1.73938	down	0.0100082	-1.30045	down
NNU_10870	60.2127	65.6813	61.8408	48.7523	61.3845	66.9809	24.7602	23.857	34.4769	0.997386	-0.089215	normal	0.048825	1.15043	up	0.0326215	1.08561	up
NNU_10877	1.39705	0.316641	0.210793	0.524348	2.07656	2.73203	26.4409	3.26651	31.42	0.623819	1.46768	normal	0.00645752	-5.02501	down	0.0539909	-3.53044	normal
NNU_10896	2.96536	1.68059	2.70647	3.43874	3.48162	3.50535	12.8867	6.91954	7.34593	0.79219	0.515041	normal	0.00467545	-1.87434	down	0.0362306	-1.33493	down
NNU_10906	0.0761869	0	0	0.0523196	0.519132	0.678858	8.16102	2.66739	4.32898	--	--	--	4.75e-06	-7.80331	down	0.00307982	-3.77338	down
NNU_10910	0.679884	0.0892303	0.148483	1.15666	2.02439	4.51772	20.0169	8.23655	19.077	0.115974	3.17487	normal	2.08e-09	-5.81679	down	0.00136585	-2.61705	down
NNU_10912	0.623075	0.311526	0.448975	10.2201	6.0386	14.2659	363.967	253.656	370.987	2.49e-06	4.55357	up	1.82e-45	-9.55705	down	4.59e-25	-4.97966	down
NNU_10916	28.6513	8.31481	6.08656	14.2787	18.5103	20.2536	12.7135	2.39315	4.90967	0.997386	0.272217	normal	0.634109	1.06827	normal	0.025943	1.36472	up
NNU_10929	1.22202	1.32904	1.25488	3.42226	2.07817	2.97958	85.0374	47.6915	73.3919	0.0553177	1.2945	normal	8.88e-24	-5.85465	down	2.02e-17	-4.53674	down
NNU_10931	50.089	67.6999	100.057	37.9454	30.3192	29.0382	14.4091	29.6313	24.1262	0.0735876	-1.1515	normal	0.00387792	1.65976	up	0.418444	0.52994	normal
NNU_10960	14.1532	13.8818	19.5347	8.9595	8.04158	6.99813	4.7879	6.11588	2.7589	0.0143944	-0.970188	normal	0.000392528	1.77609	up	0.136668	0.827347	normal
NNU_10976	719.879	457.493	398.734	314.192	340.574	273.838	1027.54	933.774	1197.33	0.347637	-0.804768	normal	0.287006	-1.03749	normal	0.00669638	-1.82061	down
NNU_10980	0.0331936	0	0	0.0684971	0.196332	0.215044	6.42797	0.512695	1.70446	--	--	--	0.0259018	-8.0818	down	0.184466	-4.35254	normal
NNU_10984	10.4136	18.9137	25.065	12.4672	10.4639	9.61552	4.9383	5.69567	7.91524	0.507617	-0.744371	normal	0.040025	1.53351	up	0.376169	0.813079	normal
NNU_10993	5.01141	7.6792	2.71464	9.60273	11.363	14.8822	5.13681	4.23865	8.52374	0.012858	1.2477	up	0.907885	-0.149512	normal	0.0320851	1.12198	up
NNU_11008	1.66072	2.21886	1.58019	0.656102	1.03438	0.682097	0.302722	0.195229	0.609894	0.26227	-1.30211	normal	0.0393183	2.27002	up	0.564402	0.993575	normal
NNU_11010	0.0361779	0.271637	0.125943	0.415133	0.13748	0.141311	1.44503	1.24475	2.53711	--	--	--	8.65e-05	-3.57706	down	0.000262884	-2.93114	down
NNU_11014	4.49643	9.38373	5.37133	8.46421	10.3989	10.8299	1.85025	2.52317	6.27283	0.477589	0.630621	normal	0.359396	0.861748	normal	0.00883537	1.51657	up
NNU_11026	2.26895	1.08569	1.49897	3.30007	4.84118	5.05758	3.60833	2.03371	4.74027	0.040392	1.54092	up	0.412503	-0.977471	normal	0.604712	0.588174	normal
NNU_11028	2.1145	0.905934	0.747828	2.05198	2.27022	3.48681	5.71373	5.97845	3.46149	0.49409	0.934309	normal	0.00366855	-1.94185	down	0.129674	-0.985863	normal
NNU_11038	0.296263	0.259039	0	0.15452	0.121955	0.911685	4.03998	0.750992	6.8878	--	--	--	0.0224602	-4.69438	down	0.104684	-3.3641	normal
NNU_11045	10.0039	12.2528	15.288	18.0071	11.6998	10.7967	54.7561	21.0358	42.1598	0.999281	0.0569424	normal	0.0274731	-1.71937	down	0.0444846	-1.63823	down
NNU_11046	12.0551	12.8673	12.5922	18.1878	16.6606	12.4141	56.2692	51.768	67.2495	0.771169	0.370005	normal	2.92e-06	-2.26327	down	8.56e-06	-1.87107	down
NNU_11054	0.0406842	0.028289	0.107699	0.869149	0.692153	0.689466	21.5106	25.7965	26.5522	--	--	--	4.25e-32	-9.977	down	1.07e-22	-5.04356	down
NNU_11056	0.0464947	0	0	1.18998	0.204204	1.34409	1.38797	10.8312	13.6399	0.0172431	6.04865	up	9.05e-05	-9.27005	down	0.0834497	-3.20786	normal
NNU_11066	0.000189656	0.000140918	0.000433747	0.00312027	0.00929549	2.06e-05	2.23475	1.54679	3.07732	--	--	--	1.34e-09	#NAME?	down	3.77e-11	#NAME?	down
NNU_11071	9.65969	9.17753	4.14334	4.44515	5.24844	6.92501	1.03404	0.873994	1.78711	0.864543	-0.461194	normal	0.000658177	2.62223	up	0.000726764	2.18435	up
NNU_11076	0	0	0.281616	0.23927	0.0912457	0.346374	7.98927	1.067	3.00963	--	--	--	0.0377418	-5.81912	down	0.101929	-4.45735	normal
NNU_11078	206.598	161.416	87.1522	128.515	133.705	215.591	65.5358	65.7077	89.3258	0.99908	0.0694843	normal	0.136736	1.02346	normal	0.0342351	1.11565	up
NNU_11107	2.48966	1.89254	2.47828	4.1193	5.20965	6.24743	12.6347	10.8275	12.033	0.0246185	1.21483	up	1.94e-05	-2.35223	down	0.0327111	-1.11289	down
NNU_11108	0.737777	1.17145	1.14391	2.35695	1.50846	2.82947	7.92113	12.5313	7.33018	--	--	--	0.000781715	-3.42176	down	0.0103674	-2.32268	down
NNU_11109	788.183	414.509	299.492	1354.28	1554.3	1889.52	2827.32	2533.83	2111.02	0.0142518	1.63774	up	0.00616459	-2.32009	down	0.597209	-0.660655	normal
NNU_11110	0.0214567	0	0	0.30223	0.0737044	0.187143	2.24967	2.99461	5.25112	--	--	--	1.88e-14	-9.01827	down	1.8e-08	-4.47588	down
NNU_11111	0	0	0.0576383	0.492943	0	0.528734	11.9856	7.75365	4.99837	--	--	--	1.28e-10	#NAME?	down	3.58e-06	-4.77625	down
NNU_11122	2.90311	1.13053	1.19303	1.33348	1.83333	1.55442	6.89934	2.71897	6.09232	0.997386	-0.164899	normal	0.0540946	-1.60375	normal	0.0235905	-1.74485	down
NNU_11127	1.1551	1.42618	0.545458	3.99642	3.76306	6.13008	0.964199	0.194516	2.03987	0.00799384	2.21692	up	0.986899	-0.0815578	normal	0.0204922	2.16106	up
NNU_11131	0.219725	0.397038	0.227193	1.02884	1.09163	2.06564	0.123036	0.158168	0.0696122	0.00771762	2.49615	up	--	--	--	0.000273146	3.74579	up
NNU_11132	1.23956	0.55809	0.36541	1.48104	1.37374	2.19726	0.50185	0.135703	0.468434	0.21169	1.23418	normal	0.458494	1.07341	normal	0.00715421	2.33216	up
NNU_11143	65.2417	33.4382	38.363	134.949	169.39	95.0287	347.09	414.048	282.497	0.00267436	1.53706	up	1.36e-06	-2.95037	down	0.0271306	-1.39304	down
NNU_11151	24.0769	41.4822	34.4226	24.5161	25.0896	24.895	9.04251	10.3939	17.6355	0.661284	-0.414425	normal	0.0108805	1.39592	up	0.0567444	1.00526	normal
NNU_11181	1.60953	1.58883	1.50362	4.07247	3.89994	6.28108	11.776	3.03801	17.2557	0.00649495	1.61025	up	0.0415068	-2.74507	down	0.431068	-1.10775	normal
NNU_11183	14.4937	12.8323	12.006	18.2163	21.0715	17.298	48.4995	59.8878	39.8385	0.398158	0.535201	normal	8.01e-05	-1.97923	down	0.00200602	-1.42267	down
NNU_11191	0.550174	0.792443	0.900298	2.69331	2.80566	1.55568	0.25686	0.25774	0.470923	0.0403014	1.65146	up	0.393427	1.23966	normal	0.000410169	2.91447	up
NNU_11193	0	0.0835577	0	0.0593022	0.20574	0.235572	6.66129	5.30669	11.3431	--	--	--	4.72e-16	-8.38284	down	4.7e-15	-5.64721	down
NNU_11199	196.444	141.964	109.19	118.302	147.984	133.921	34.2787	35.433	101.546	0.996767	-0.143072	normal	0.0335897	1.37047	up	0.00890363	1.25057	up
NNU_11207	4.91849	5.67866	5.81949	5.23668	6.62654	5.66288	2.09967	2.76478	3.90202	0.997386	0.0759279	normal	0.106124	1.06103	normal	0.030009	1.16018	up
NNU_11210	1.92421	1.66163	2.02599	2.78319	3.29385	2.06316	11.8622	7.82151	7.03989	0.746785	0.590972	normal	0.000194558	-2.27014	down	0.00150599	-1.65614	down
NNU_11212	182.411	85.3637	112.314	201.641	173.45	167.936	349.394	340.257	351.147	0.731229	0.45311	normal	0.00186408	-1.57808	down	0.0196337	-1.10373	down
NNU_11213	0	0	0	0	0.7753	0.597214	0.783334	2.37935	4.80272	--	--	--	0.00476439	#NAME?	down	0.216414	-2.64865	normal
NNU_11229	5.19997	4.65504	3.14653	12.3095	11.1112	8.24893	22.5412	23.1312	20.6541	0.00680849	1.30764	up	9.63e-06	-2.36255	down	0.046644	-1.03469	down
NNU_11232	0	0.153656	0	0.0367924	0.123076	0.175515	9.10246	4.32561	9.94969	--	--	--	9.65e-12	-7.2074	down	8.91e-11	-6.43181	down
NNU_11252	0.677626	0.530209	0.328496	1.37235	0.883274	0.293093	8.33375	2.62522	11.505	0.913199	0.735358	normal	0.00503103	-3.91698	down	0.024065	-3.16155	down
NNU_11263	22.4318	19.9945	12.4285	17.2785	28.7277	27.1707	7.28163	7.18023	17.6897	0.712182	0.435119	normal	0.310495	0.75832	normal	0.0334121	1.21747	up
NNU_11308	3.46969	2.00955	1.63786	2.91464	5.80455	5.97448	18.1925	6.54007	11.2759	0.195761	1.13244	normal	0.0183627	-2.39902	down	0.238991	-1.24087	normal
NNU_11322	0.111561	2.37e-06	0.00432292	1.5993	1.01182	3.18579	100.282	37.4468	85.1663	0.000506622	5.77923	up	8.18e-18	-11.0827	down	8.11e-08	-5.28268	down
NNU_11333	0	0.0196036	0.0438902	0.189389	1.21764	0.250864	3.24061	0.632559	4.03142	--	--	--	9.88e-05	-8.33689	down	0.173539	-2.29487	normal
NNU_11351	0.664006	0.500374	1.89088	2.79529	2.11707	1.78954	47.1026	28.5987	40.6126	0.157241	1.29745	normal	6.5e-25	-5.53143	down	3.72e-19	-4.20784	down
NNU_11353	0	0.040315	0.0225344	0.192624	0.128274	0.252019	7.67504	6.57973	10.2045	--	--	--	9.52e-21	-9.84956	down	2.06e-17	-5.49667	down
NNU_11366	5.21372	2.45633	2.32255	4.32495	6.15918	6.9125	15.9931	13.3988	19.509	0.347637	0.80385	normal	2.69e-05	-2.31628	down	0.00207778	-1.48921	down
NNU_11371	0.0452854	0.0309779	0	0.000101746	0.316424	0.191291	7.93163	1.53508	6.48307	--	--	--	1.29e-05	-8.67833	down	0.00160377	-5.0634	down
NNU_11375	12.2826	36.9254	6.32004	43.2988	50.0441	58.5085	8.29417	1.9163	30.3569	0.022066	1.45623	up	0.892527	0.406091	normal	0.00129712	1.88778	up
NNU_11378	50.9855	96.4224	106.296	55.8755	49.937	51.9419	25.394	36.6997	41.8614	0.437774	-0.652107	normal	0.0218782	1.27254	up	0.278551	0.643753	normal
NNU_11379	0.0932604	0.153527	0.320917	0.170274	0.424895	0.0312618	2.27796	3.67209	2.97034	--	--	--	1.33e-05	-4.08215	down	1.35e-06	-3.90738	down
NNU_11396	0.217482	0.370768	0.261092	0.304313	0.211581	0.511217	3.46376	3.93846	4.47109	--	--	--	7.65e-05	-3.7732	down	3.8e-05	-3.38034	down
NNU_11404	26.3835	21.7676	22.8774	22.1946	31.1402	31.5935	14.9155	16.0126	15	0.916048	0.289604	normal	0.209426	0.785463	normal	0.026599	1.0983	up
NNU_11415	2.52385	2.12064	6.0393	5.95225	3.53574	5.87391	179.749	94.5035	148.981	0.877752	0.527107	normal	6.26e-16	-5.29154	down	4.77e-14	-4.73798	down
NNU_11434	43.1799	18.6878	8.42038	94.2334	150.41	119.888	338.815	50.5079	110.224	1.38e-06	2.34375	up	0.209654	-2.84901	normal	0.848644	-0.480705	normal
NNU_11440	5.60086	4.4902	2.72683	2.23918	2.75854	3.40332	1.23073	1.21402	2.02181	0.685314	-0.53014	normal	0.0428413	1.50357	up	0.212628	0.996702	normal
NNU_11446	21.5357	28.1563	13.8224	12.6724	16.406	25.1739	4.85906	2.80898	12.4308	0.997386	-0.160594	normal	0.0373426	1.53626	up	0.112014	1.40163	normal
NNU_11477	0	0.057278	0.0161256	0.482406	2.49247	0.432029	6.09955	11.7064	6.6407	0.129068	6.07529	normal	1.05e-16	-8.90661	down	0.000439575	-2.81015	down
NNU_11481	3.53403	6.77955	7.30599	5.21754	3.53875	3.18068	1.71857	3.03786	2.26143	0.724114	-0.539707	normal	0.0417636	1.32786	up	0.257907	0.808919	normal
NNU_11499	0.590104	0.257956	0.142837	0.564101	1.58948	2.17703	8.95741	1.2266	5.24033	0.166954	2.18274	normal	0.0289101	-4.02967	down	0.318753	-1.81946	normal
NNU_11517	0.355369	0	0	1.0036	0.94637	1.62255	0.88734	0.441236	1.89824	0.00566883	4.06765	up	0.0106288	-3.78655	down	0.890004	0.303945	normal
NNU_11526	1.16927	0.922119	0.548707	3.30895	2.21401	2.18295	5.38844	5.65143	4.78544	0.0391182	1.56507	up	0.000271365	-2.64908	down	0.133369	-1.06456	normal
NNU_11529	52.4297	21.5438	39.2881	81.3188	71.9846	59.5227	86.8851	127.761	70.5505	0.0476298	0.89807	normal	0.0100794	-1.37142	down	0.537644	-0.453543	normal
NNU_11531	0.126825	0.124076	0.0197605	0.552805	0.795823	0.0504399	1.51583	1.80949	1.24544	0.402962	2.59175	normal	5.45e-05	-4.32584	down	0.0789281	-1.71839	normal
NNU_11532	0.643883	0.173301	0.156655	0.11913	0.219661	0.327966	0.638488	1.23527	0.842751	--	--	--	0.00311547	-2.9159	down	0.00153232	-2.75657	down
NNU_11534	0.0807109	0.197688	0.189979	2.45367	0.711677	1.29522	2.93327	2.28341	2.67023	0.0294201	3.34015	up	1.29e-06	-4.19408	down	0.369932	-0.832373	normal
NNU_11577	33.7595	31.8038	25.29	93.3678	76.9273	110.295	105.884	98.8295	97.2605	8.31e-06	1.64287	up	0.000722829	-1.75488	down	0.94592	-0.0895623	normal
NNU_11598	0.216925	0	0	1.40618	1.57818	0.456194	5.52578	3.1988	1.54728	0.00280887	3.96301	up	8.99e-05	-5.52275	down	0.221978	-1.5445	normal
NNU_11602	0.133483	0.0348868	0.0699141	0.537359	0.314861	1.10947	25.2609	12.3945	14.3692	--	--	--	4.41e-16	-8.09056	down	3.03e-09	-4.78691	down
NNU_11604	6.78372	10.4343	6.56277	13.26	15.9529	16.3498	3.31665	2.10936	9.52869	0.0722516	0.987158	normal	0.564858	0.596266	normal	0.00309783	1.60822	up
NNU_11606	1.89956	10.5342	31.971	84.8318	91.6955	22.112	0.662446	2.01146	2.48472	0.173176	2.15908	normal	0.270291	3.11725	normal	9.24e-05	5.30028	up
NNU_11612	3.98219	7.99962	4.4892	2.04411	1.31747	0.678405	1.03364	0.719527	0.493546	0.0129544	-2.0283	down	0.000132937	2.87119	up	0.468346	0.862803	normal
NNU_11621	3.90925	4.96342	3.28867	2.77931	2.38735	2.68651	0.373537	0.802277	1.54732	0.501123	-0.646462	normal	0.00704094	1.92572	up	0.0828715	1.30133	normal
NNU_11632	3.79468	1.83338	1.42895	6.88258	12.027	13.6845	62.2265	7.37795	69.1117	0.000979699	2.20398	up	0.015915	-4.3142	down	0.232126	-2.08356	normal
NNU_11633	0.150518	0.136292	0.0168983	0.736528	0.731549	2.00972	1.07702	0.381983	1.88235	0.030458	3.77363	up	0.0237953	-3.73046	down	0.988615	0.0676046	normal
NNU_11644	0.195908	0.126975	0.454188	2.10418	2.29477	1.90018	10.0125	2.44988	2.44021	0.000170909	3.23316	up	0.0606141	-4.49278	normal	0.586197	-1.2306	normal
NNU_11647	19.2493	25.1105	28.3934	18.4952	15.4258	13.8194	5.51105	9.87962	12.1027	0.392052	-0.612908	normal	0.0455866	1.27171	up	0.360454	0.680325	normal
NNU_11653	30.6161	30.1459	64.8403	25.0151	15.9546	11.182	7.95841	19.0893	9.38678	0.304274	-1.26167	normal	0.0465972	1.76646	up	0.644239	0.524149	normal
NNU_11656	0.642185	0.246196	0.0509266	1.09069	0.622889	0.686137	19.8691	17.9661	25.9801	--	--	--	7.02e-19	-6.25011	down	1.5e-16	-4.78216	down
NNU_11662	4.12371	5.22348	3.22385	11.0961	9.1538	11.8733	46.6362	22.1618	80.8225	0.0572322	1.33757	normal	0.00736889	-3.62662	down	0.0856679	-2.26466	normal
NNU_11676	10.8415	33.0088	52.0844	43.6147	32.9321	24.205	88.1821	115.852	109.176	0.999281	0.0751375	normal	0.000560261	-1.75075	down	0.000158649	-1.6524	down
NNU_11679	23.9317	29.0647	20.8837	15.797	18.817	17.6613	3.83204	4.16469	6.59888	0.496732	-0.505532	normal	8.22e-06	2.37557	up	7.46e-05	1.8933	up
NNU_11683	32.1408	10.882	14.6184	33.5814	41.9608	36.4645	374.876	153.935	367.188	0.098524	0.964605	normal	3.06e-06	-3.94686	down	0.00019293	-2.95855	down
NNU_11687	0.197174	0.428165	0.154914	1.29025	0.505024	1.51209	4.08077	1.16193	5.95319	0.152217	2.30222	normal	0.0108895	-4.11182	down	0.247589	-1.78518	normal
NNU_11690	31.0489	34.882	29.4817	84.2403	61.098	65.357	80.937	106.747	76.623	0.0017583	1.16982	up	0.00409642	-1.48521	down	0.733333	-0.294897	normal
NNU_11710	26.8407	13.0213	15.5264	17.2299	24.2296	20.1922	59.9962	44.1828	59.3817	0.992556	0.175267	normal	0.00216731	-1.55778	down	0.00223096	-1.35943	down
NNU_11714	1.35919	1.42824	1.87404	2.38157	3.45801	2.85091	4.98278	4.57241	5.27834	0.451468	0.927851	normal	0.0424066	-1.72743	down	0.40002	-0.774746	normal
NNU_11715	7.60125	3.4217	2.69589	7.75584	15.8247	18.0112	18.685	15.8059	12.2538	0.0681978	1.61965	normal	0.00212167	-1.7526	down	0.925683	-0.109774	normal
NNU_11719	5.66172	3.4329	6.14233	5.41239	5.45805	4.82003	11.3433	13.2016	9.80329	0.997386	0.10701	normal	0.0492322	-1.11131	down	0.050098	-0.981973	normal
NNU_11730	1.43507	2.05438	2.48587	4.12412	2.40273	5.97932	171.429	101.675	181.51	0.312918	1.09111	normal	2.8e-21	-6.30111	down	1.1e-16	-5.1836	down
NNU_11734	286.62	260.371	438.407	303.836	371.801	255.011	696.947	825.021	614.742	0.997386	-0.0961995	normal	0.105609	-1.10769	normal	0.0442199	-1.18063	down
NNU_11737	26.6813	59.006	57.2635	19.0747	18.4924	7.8224	42.0204	35.0337	35.7314	0.0267888	-1.68552	down	0.388189	0.592336	normal	0.0364259	-1.0707	down
NNU_11739	1.54588	1.61105	2.14982	3.80642	4.14996	2.11047	2.11648	1.46184	0.555666	0.111459	0.951205	normal	0.398585	0.766945	normal	0.00410951	1.74046	up
NNU_11749	3.18994	5.33398	5.90115	12.4642	7.28861	14.7722	312.363	193.238	280.477	0.0484822	1.26732	up	2.91e-17	-5.77338	down	3.44e-15	-4.48077	down
NNU_11750	0.712437	0.0879229	0.0953056	0.166745	2.16826	1.90584	9.59965	10.6468	4.27909	--	--	--	2.23e-06	-5.2095	down	0.00380809	-2.55944	down
NNU_11754	91.461	78.9701	112.008	59.3525	71.3829	37.9452	43.4531	34.2522	43.5711	0.134116	-0.729657	normal	0.027381	1.19852	up	0.45764	0.492217	normal
NNU_11757	0.0197058	0.0276868	0.0216499	0.287663	0.178975	0.477591	13.3241	5.77432	8.97544	--	--	--	1.17e-15	-9.6167	down	2.7e-08	-4.94397	down
NNU_11760	12.4514	10.47	8.14797	19.6917	41.5994	37.8416	333.715	279.17	234.893	0.0104728	1.65677	up	2.77e-20	-4.79366	down	5.23e-13	-3.11251	down
NNU_11761	0.524961	0.414053	0.383122	1.47406	4.41297	6.59036	4.69852	6.10264	6.21332	0.0360903	3.36438	up	1.33e-06	-3.787	down	0.752121	-0.396865	normal
NNU_11769	5.28816	6.29186	10.1602	8.16509	6.25934	5.42263	38.781	30.344	30.6212	0.963277	-0.307188	normal	0.000316925	-1.82508	down	4.96e-07	-2.1088	down
NNU_11797	3.41452	0.383269	0.700331	2.74961	7.45182	5.92816	29.4687	11.7836	9.98039	0.162207	1.82307	normal	0.0127571	-3.50425	down	0.229022	-1.65754	normal
NNU_11801	0.426255	0.08787	0.126526	0.447584	0.530039	0.62065	16.3758	7.17292	15.6622	0.366574	1.49812	normal	7.64e-13	-6.15815	down	3e-09	-4.63785	down
NNU_11806	0.299838	0.467325	0.157165	1.26071	2.24254	0.860658	2.12938	4.85626	1.5171	0.0603868	2.42836	normal	0.0172355	-3.43306	down	0.530944	-0.987175	normal
NNU_11810	0.538537	0.19611	0.35828	4.97676	2.4915	6.54785	227.753	129.58	242.144	0.000217388	3.70576	up	6.7e-31	-9.16184	down	2.04e-16	-5.43216	down
NNU_11819	1.38012	2.70126	2.04209	1.68033	2.03062	1.64185	0.124779	0	0.170447	0.992523	-0.315712	normal	0.000759562	4.1771	up	0.00153232	3.89149	up
NNU_11820	3.40304	8.1819	2.43011	10.2111	10.4271	15.1729	5.88064	5.0313	10.4055	0.03231	1.35153	up	0.587321	-0.620234	normal	0.351143	0.755205	normal
NNU_11827	0	0.713781	0.0876912	3.16151	1.31551	2.72078	0.110934	0	0	0.000760836	3.3199	up	--	--	--	8.39e-07	6.13318	up
NNU_11840	1.50016	2.22519	2.16665	4.19291	10.8439	9.44222	40.2981	13.7796	15.1592	0.0196128	2.03488	up	0.0104286	-3.57098	down	0.275729	-1.50751	normal
NNU_11844	3.26916	7.56483	2.88221	10.6644	11.1169	12.3705	11.2042	3.7343	8.38663	0.0234446	1.34042	up	0.433945	-0.846027	normal	0.572791	0.519695	normal
NNU_11850	2.42273	2.69883	3.24283	5.50393	5.27087	3.65464	7.75133	11.7434	6.42642	0.49409	0.799899	normal	0.029298	-1.63893	down	0.290572	-0.818348	normal
NNU_11865	5.37764	4.85463	3.03427	12.6899	10.9665	12.0114	6.2701	6.4623	4.43462	0.000219144	1.41384	up	0.696089	-0.370044	normal	0.0371658	1.06442	up
NNU_11888	49.0397	35.3971	19.6982	20.4958	26.2213	26.6797	12.1664	11.0116	10.24	0.796202	-0.485985	normal	0.0301715	1.41262	up	0.0602055	0.949296	normal
NNU_11895	56.993	51.4242	47.3567	25.1976	30.5738	30.6962	28.3926	19.7944	32.3369	0.0140762	-0.98159	normal	0.0309069	1.1971	up	0.802569	0.239497	normal
NNU_11905	0.694573	0.399942	0.606523	7.77315	4.83394	12.2706	333.523	185.649	319.915	4.52e-05	3.87129	up	4.44e-33	-8.99974	down	1.24e-16	-5.10349	down
NNU_11923	0.259571	0.25821	0.244259	0.94193	0.624449	0.802713	4.49553	4.05926	3.74917	0.0498937	1.66701	up	4.05e-10	-4.02708	down	6.01e-06	-2.33837	down
NNU_11936	5.80154	5.75885	6.32962	3.74419	2.8644	1.39971	9.63614	4.87329	4.59344	0.496005	-0.845599	normal	0.482603	-0.710716	normal	0.030744	-1.5339	down
NNU_11941	46.573	17.7043	14.0669	54.4664	129.185	142.362	374.636	60.124	149.794	0.0324165	2.04909	up	0.148168	-2.8963	normal	0.706488	-0.820304	normal
NNU_11947	1.21844	0.229026	0.166685	1.11982	2.3565	1.70637	14.1941	2.39552	13.9974	0.12714	1.72556	normal	0.00603897	-4.28108	down	0.0924519	-2.5319	normal
NNU_11950	6.98716	3.04071	4.5382	7.74054	10.3311	10.3253	76.6211	54.0038	91.6488	0.120621	0.963029	normal	5.93e-16	-4.13091	down	1.48e-11	-3.14424	down
NNU_11957	0	0	0	0.271522	0.121181	0.552187	12.9906	7.82258	12.5593	--	--	--	1.31e-14	#NAME?	down	7.08e-12	-5.39442	down
NNU_11981	1.45936	2.7721	1.15382	1.46456	2.81672	3.39845	0.529944	0.403379	1.44097	0.893632	0.518897	normal	0.284898	1.15555	normal	0.0360866	1.70039	up
NNU_11982	8.66846	11.1098	14.4114	4.70476	6.4731	2.8765	0.0480669	0.0309054	0.0832041	0.00987939	-1.27082	down	4.94e-25	7.99645	up	2e-12	6.75106	up
NNU_12002	15.1093	12.2803	10.7195	17.236	19.0309	12.5383	63.6169	46.8883	39.0907	0.944033	0.306402	normal	0.000145545	-2.00552	down	0.000205433	-1.67718	down
NNU_12006	2.76995	2.79015	3.56714	2.72381	3.07943	3.04454	9.3441	9.44502	9.3481	1	-0.0130836	normal	0.0247021	-1.32263	down	0.00803485	-1.31259	down
NNU_12008	6.99148	12.2743	6.06709	23.7581	16.5344	14.9955	24.4745	41.9644	31.2073	0.0148616	1.17362	up	0.000320026	-2.00625	down	0.155811	-0.813655	normal
NNU_12011	89.0233	56.5448	41.3318	68.9453	81.682	56.1113	136.414	199.296	138.004	0.997386	0.0907373	normal	0.00834406	-1.3745	down	0.00521231	-1.26409	down
NNU_12013	9.26964	7.39965	9.49262	5.90642	5.61095	7.30727	6.09999	4.81571	6.08157	0.504265	-0.541487	normal	0.0493271	1.24099	up	0.30266	0.722819	normal
NNU_12014	68.8013	40.9276	58.8921	44.1995	46.1422	16.9213	89.3605	126.782	74.1672	0.566175	-0.647392	normal	0.198949	-0.800978	normal	0.00467927	-1.42911	down
NNU_12025	33.1994	18.2029	25.9128	23.2787	34.5567	28.1795	81.8652	77.201	83.3855	0.985642	0.171305	normal	0.00105874	-1.66512	down	0.000957067	-1.47041	down
NNU_12029	570.746	662.053	528.799	577.294	543.742	756.257	10.7754	7.71718	8.84352	0.997386	0.111001	normal	5.69e-22	6.00465	up	8.22e-28	6.13971	up
NNU_12031	55.4587	97.5366	77.3996	61.899	68.147	79.8828	22.1002	27.8336	34.6234	0.997386	-0.117416	normal	0.0079025	1.43518	up	0.00394449	1.3417	up
NNU_12035	0.597717	3.23038	4.33169	3.1578	0.930146	0.419129	0.0320664	0.289631	0.147223	0.944353	-0.854427	normal	0.0137801	4.28584	up	0.234271	3.44586	normal
NNU_12042	17.5051	10.6368	9.55594	14.132	23.0869	18.6199	51.8999	31.5446	30.6988	0.492039	0.604921	normal	0.00055801	-1.82322	down	0.0202795	-1.19442	down
NNU_12044	1.76648	0.49832	0.532987	2.26693	5.90506	10.6079	4.32417	5.16104	7.44194	0.132546	2.74001	normal	1.86e-05	-2.615	down	0.94875	0.149327	normal
NNU_12048	16.3717	8.94433	4.91699	20.7898	48.7932	33.2705	102.786	23.3044	71.2898	0.0659745	1.70192	normal	0.0352074	-2.69728	down	0.485158	-0.970004	normal
NNU_12053	3.10684	2.20482	2.76766	2.8833	2.80925	2.91522	22.7576	6.3996	19.8591	0.999281	0.0752702	normal	0.0141037	-2.61159	down	0.0211212	-2.51081	down
NNU_12075	0.498665	0.192983	1.03806	1.32267	0.967733	0.635115	2.56771	3.3116	1.8244	0.815112	0.83528	normal	0.0227901	-2.30542	down	0.142273	-1.44894	normal
NNU_12081	39.6422	62.9788	37.8497	23.4577	29.1307	17.7605	8.03741	7.91934	9.62347	0.0933422	-0.973985	normal	1.61e-06	2.43274	up	0.000710953	1.48104	up
NNU_12083	0.846758	2.6544	1.01838	3.57707	4.0824	5.14476	0.112899	0.107221	0.0698155	0.0188431	1.53218	up	0.0108553	4.0889	up	6.56e-13	5.64409	up
NNU_12088	18.4146	4.75051	5.20095	28.2537	34.3884	46.9126	17.2182	11.639	21.2212	0.0014792	1.92585	up	0.412713	-0.843534	normal	0.0287955	1.10499	up
NNU_12100	0.075383	0.0658956	0.0143915	0.217121	0.215614	0.390374	2.49915	2.43311	1.47595	0.0457593	2.65445	up	8.37e-07	-5.78592	down	0.00225793	-3.11411	down
NNU_12107	19.167	20.0711	35.1236	20.0176	19.2219	15.484	45.8066	43.1065	30.6967	0.785395	-0.465491	normal	0.312931	-0.688594	normal	0.0221714	-1.13063	down
NNU_12108	122.872	134.686	106.746	45.4615	61.1108	48.2303	15.4118	11.8459	16.4924	0.00714403	-1.19488	down	1.77e-09	3.04661	up	7.49e-06	1.87546	up
NNU_12117	6.63527	2.25642	1.31634	4.31398	12.6812	12.8703	37.2189	7.44927	40.6639	0.294211	1.54132	normal	0.0318608	-3.04369	down	0.310315	-1.47637	normal
NNU_12120	89.927	80.3971	48.1334	69.5836	65.3882	83.7556	29.6015	24.4993	24.7401	0.999281	-0.0312823	normal	0.0056571	1.45567	up	0.00128874	1.44666	up
NNU_12125	3.97036	2.26208	2.30736	5.04539	4.74504	5.18843	10.1974	5.80549	6.59134	0.318026	0.752863	normal	0.0318329	-1.37746	down	0.40272	-0.601775	normal
NNU_12132	65.3907	55.7293	59.8428	65.9902	66.7522	66.3499	158.877	111.208	149.174	0.992523	0.14218	normal	0.0231902	-1.25544	down	0.0294628	-1.08959	down
NNU_12136	0	0.0133762	0	1.78e-06	1.63e-06	0.0958645	0.834868	0.919214	1.17554	--	--	--	3.2e-08	#NAME?	down	1.98e-06	-5.06554	down
NNU_12159	51.7581	33.9035	42.4784	36.0515	40.6936	32.2937	142.249	109.497	138.576	0.938081	-0.247351	normal	0.00230907	-1.6073	down	2.87e-05	-1.83157	down
NNU_12165	0.225053	0.204154	0.0452493	0.596035	0.21853	1.03683	9.31177	15.9031	20.848	--	--	--	9.62e-12	-7.04564	down	1.33e-07	-4.74008	down
NNU_12172	0.145757	0.189216	0.102045	1.49212	1.46276	0.833251	1.41527	1.93091	3.33319	0.000142156	3.29605	up	1.29e-05	-4.12063	down	0.446188	-0.804091	normal
NNU_12178	2.85414	1.15145	0.231354	3.35635	4.49957	5.14691	27.0762	7.41691	17.1187	0.224363	1.62136	normal	0.00351297	-3.73375	down	0.0792796	-2.08964	normal
NNU_12184	8.83923	6.48231	3.23344	7.54704	11.2906	17.0385	3.04263	3.79669	3.9004	0.298848	1.02109	normal	0.517386	0.725967	normal	0.0114939	1.77057	up
NNU_12203	34.3859	37.753	26.6129	196.517	219.175	79.3065	331.949	783.815	351.74	0.0128386	2.31261	up	0.000219201	-3.90336	down	0.131586	-1.57326	normal
NNU_12218	0.0691367	0.0641246	0.0896383	10.7245	2.64168	0.592835	2.97309	0.287377	3.48697	0.19089	6.07603	normal	0.012495	-5.05835	down	0.772285	1.03737	normal
NNU_12221	10.2679	6.79596	22.181	12.2183	12.4037	8.83866	32.1561	60.983	32.2097	0.997386	-0.234033	normal	0.0161748	-1.69088	down	0.00368723	-1.90256	down
NNU_12232	44.1949	13.3287	76.6772	89.4052	78.1041	53.4371	258.849	121.392	204.816	0.73518	0.695959	normal	0.00155086	-2.14008	down	0.0183702	-1.41877	down
NNU_12252	4.73473	0.460814	1.07208	4.12591	12.5075	12.5087	59.6655	14.9028	30.4259	0.0977864	2.16985	normal	0.00580876	-4.06478	down	0.189838	-1.86932	normal
NNU_12253	70.6794	50.8312	35.9701	48.4823	59.3198	69.1786	780.301	415.449	703.271	0.992556	0.153983	normal	1.42e-09	-3.61216	down	3.83e-09	-3.43404	down
NNU_12266	25.5152	15.9341	23.3964	20.4906	25.9639	21.8615	49.6832	52.3255	47.352	0.997386	0.0996299	normal	0.0262171	-1.21381	down	0.0224223	-1.09124	down
NNU_12273	102.369	123.473	116.446	73.9784	67.1667	82.2964	40.4613	34.1698	46.5279	0.309324	-0.613478	normal	0.00512963	1.46138	up	0.0932165	0.871798	normal
NNU_12291	2.83475	2.03086	3.00789	2.27284	2.70328	3.37621	4.78969	8.30854	9.44515	1	0.0389174	normal	0.01758	-1.55282	down	0.00778327	-1.49045	down
NNU_12292	9.71217	9.79779	6.38026	13.8476	14.7894	17.5144	25.1218	27.5794	27.7185	0.081472	0.845319	normal	0.0015963	-1.64995	down	0.154806	-0.782278	normal
NNU_12298	51.0288	29.3926	30.8326	45.2474	50.0297	46.676	106.71	69.0903	84.9479	0.701461	0.391798	normal	0.030604	-1.1858	down	0.168207	-0.770962	normal
NNU_12305	55.2133	58.1428	43.6365	19.9399	16.6677	20.888	11.9934	8.25361	16.2074	4.41e-05	-1.43825	down	2.19e-05	2.09794	up	0.289753	0.683107	normal
NNU_12327	21.462	5.81172	11.4518	21.4758	32.0641	36.6889	33.4824	27.7725	27.5935	0.0768337	1.21686	normal	0.0388528	-1.16786	down	0.956476	0.0724912	normal
NNU_12330	10.014	2.70383	3.62782	4.1758	15.7639	9.40569	102.588	16.3485	77.1567	0.774712	0.928059	normal	0.00908696	-3.25571	down	0.0591303	-2.30216	normal
NNU_12335	2.01058	0.346328	0.210541	0.73365	0.20314	0.355359	6.93835	1.30402	5.30717	--	--	--	0.0105932	-3.83149	down	0.0229138	-3.48357	down
NNU_12342	0.524551	0.402683	0.136937	1.57074	2.05293	1.44516	4.79213	0.608066	3.3535	0.0231413	2.28314	up	0.0714502	-3.10246	normal	0.65348	-0.79521	normal
NNU_12343	2.09221	3.31214	2.6051	2.70994	2.78217	3.58691	1.07906	0.918691	1.60007	0.987942	0.198874	normal	0.144896	1.1434	normal	0.0243128	1.36698	up
NNU_12345	83.1601	95.4784	82.7189	53.0543	58.8486	51.5503	31.6848	32.0831	41.8252	0.319363	-0.633026	normal	0.0273476	1.24048	up	0.303432	0.630516	normal
NNU_12348	469.868	828.31	247.829	368.617	565.504	587.672	180.102	48.4865	298.952	1	-0.0157919	normal	0.209089	1.4886	normal	0.0105339	1.49879	up
NNU_12361	7.16927	7.02942	3.41435	2.92228	4.57486	4.55316	2.17508	1.5916	2.14935	0.68106	-0.575988	normal	0.00771966	1.71437	up	0.0796537	1.16219	normal
NNU_12364	23.8423	29.031	20.8475	39.5408	38.9847	52.9819	9.33544	11.5875	11.8352	0.0410645	0.863989	normal	0.0415068	1.22079	up	5.96e-07	2.10749	up
NNU_12380	0.821402	2.44333	1.9e-26	1.9061	2.17464	1.11247	13.1043	5.34482	12.9643	0.94992	0.698072	normal	0.000227365	-3.35049	down	0.00178496	-2.631	down
NNU_12390	0.51619	0.180011	0.0760954	0.778957	0.675154	0.515359	8.6538	1.36187	14.3418	0.338009	1.32727	normal	0.0193454	-4.90285	down	0.0926182	-3.55376	normal
NNU_12398	52.5943	9.82627	18.4316	98.2668	118.67	58.884	359.912	493.561	268.437	0.034152	1.73604	up	4.2e-10	-3.78597	down	0.000262549	-2.03192	down
NNU_12411	0.0222239	0.0307661	0.120037	0.207161	0.180519	0.105062	0.966792	0.874737	0.808776	--	--	--	0.000553276	-4.06372	down	0.0208851	-2.44739	down
NNU_12418	5.68867	4.68442	1.07336	8.91555	11.4442	17.7106	19.3366	4.2305	21.9201	0.0179329	1.64378	up	0.319256	-1.57654	normal	0.972844	0.0926178	normal
NNU_12420	35.8227	21.1835	21.9216	16.6322	20.1211	23.7574	9.88597	13.8783	9.06118	0.843209	-0.357069	normal	0.0320594	1.25757	up	0.10436	0.922151	normal
NNU_12427	29.4721	30.9408	23.1537	28.6767	31.2128	33.9642	272.624	158.214	260.981	0.97513	0.185428	normal	1.03e-08	-3.11025	down	1.24e-09	-2.90072	down
NNU_12440	23.0615	19.5561	10.5123	11.0981	23.7803	25.2504	1.80524	2.71129	7.6802	0.997386	0.186865	normal	0.0321517	1.93907	up	0.00457694	2.15014	up
NNU_12461	8.18001	9.92891	5.02761	15.731	19.1933	26.6024	11.8376	9.15234	10.2518	0.00533613	1.39642	up	0.655286	-0.447293	normal	0.0880614	0.973008	normal
NNU_12474	0.111974	0.0398421	0.0671187	2.45481	0.794106	1.88862	3.93997	28.1561	36.1761	0.000178065	4.82707	up	5.23e-05	-8.60534	down	0.0457705	-3.76093	down
NNU_12476	0.175677	0.133463	0.103553	0.45336	1.14992	1.77767	0.790763	1.83359	1.11444	0.0373713	3.26255	up	0.0052185	-3.44176	down	0.953856	-0.156496	normal
NNU_12483	7.56889	9.90836	5.66858	10.3692	15.3691	18.4207	1.77299	0.352191	1.25962	0.180251	0.937217	normal	0.00119156	2.82558	up	1.3e-09	3.79028	up
NNU_12492	42.5903	81.2807	104.887	56.1751	40.1762	35.65	4.66651	3.5013	9.20752	0.508929	-0.789444	normal	3.06e-06	3.74488	up	5e-11	2.97985	up
NNU_12500	0.579907	0.140262	0.172881	1.34695	1.94535	1.89972	1.98288	1.45136	1.36793	0.000526937	2.54352	up	0.0106806	-2.4628	down	0.961833	0.102546	normal
NNU_12509	9.64143	7.21242	5.75472	19.9205	31.7138	17.7704	10.7683	5.28002	10.4459	0.0158872	1.5775	up	0.878923	-0.198454	normal	0.026863	1.40317	up
NNU_12514	10.5922	13.0845	6.56524	8.07644	6.36291	7.16648	4.16052	1.86588	5.36214	0.73949	-0.438174	normal	0.0301657	1.38824	up	0.132148	0.973489	normal
NNU_12519	16.6214	14.1521	12.9014	16.0628	18.0014	22.0673	51.8235	31.4329	49.7188	0.796202	0.363365	normal	0.00242168	-1.55972	down	0.0115439	-1.17218	down
NNU_12520	1.28215	1.68241	2.59102	11.2455	25.58	30.3233	10.4539	10.96	12.1127	0.000309912	3.63647	up	0.00423706	-2.65685	down	0.24538	1.00723	normal
NNU_12522	160.324	52.473	54.6467	59.2422	81.4902	136.262	37.8793	20.7982	30.7765	1	-0.0176235	normal	0.21514	1.7998	normal	0.032596	1.80643	up
NNU_12528	1.0359	0.0902565	0.470808	0.582053	1.16269	1.31263	4.80314	4.50471	1.33925	0.782194	0.898098	normal	0.01326	-2.73801	down	0.0902257	-1.81726	normal
NNU_12538	1.16356	4.53969	4.42989	5.40286	3.20958	2.03283	0.323238	0.793711	1.06739	0.999281	0.0856523	normal	0.0518658	2.23004	normal	0.0167933	2.33612	up
NNU_12544	31.2509	46.1671	47.7403	97.3707	58.0769	30.6361	110.117	168.063	86.6781	0.913199	0.519692	normal	0.00180152	-1.58367	down	0.125342	-1.04553	normal
NNU_12563	2.14064	2.71154	1.20878	6.64075	4.97274	9.64056	3.1353	4.40441	10.3071	0.00540332	1.81839	up	0.230717	-1.57778	normal	0.877774	0.2635	normal
NNU_12569	9.61221	5.49087	9.29764	10.3946	9.81202	10.3217	80.1034	50.7412	55.7515	0.795192	0.366079	normal	9.99e-10	-2.96474	down	1.1e-09	-2.57471	down
NNU_12584	47.2243	37.4569	36.0974	27.2472	22.7194	26.4682	11.9883	17.0706	6.93583	0.426255	-0.532947	normal	0.0380097	1.19007	up	0.28138	0.677271	normal
NNU_12588	0.691856	0.267539	0.571325	1.02073	1.75853	1.82209	1.70509	1.68862	2.17893	0.0630356	1.59658	normal	0.0424205	-1.92958	down	0.835409	-0.308194	normal
NNU_12589	0.945871	1.37769	0.813901	2.53705	3.05138	3.38724	1.54504	0.817566	0.687536	0.0175339	1.5306	up	0.998209	0.0169491	normal	0.0269894	1.57232	up
NNU_12597	10.0437	0.771386	2.31766	3.11885	10.1787	12.7996	156.699	27.6746	90.0687	0.753349	1.12984	normal	0.00637531	-4.61891	down	0.0395517	-3.46233	down
NNU_12600	1.8436	0.298991	0.285851	2.36311	4.84753	7.02819	7.53714	5.70808	8.85057	0.0206422	2.53982	up	6.29e-09	-3.90018	down	0.0214563	-1.33787	down
NNU_12601	42.679	22.7061	29.6253	34.687	47.3373	58.6507	103.288	58.7514	83.7535	0.582607	0.545916	normal	0.0156483	-1.39161	down	0.18478	-0.820585	normal
NNU_12603	83.9767	34.7638	36.9001	89.8564	121.582	82.9663	181.198	198.294	207.501	0.165511	0.929912	normal	0.000548005	-1.94509	down	0.104677	-0.994286	normal
NNU_12605	0.847793	0.23682	0.1444	1.22274	1.73304	1.84363	5.34013	1.36847	1.61085	0.031342	1.96386	up	0.151078	-2.78682	normal	0.691882	-0.79938	normal
NNU_12615	0.309763	0.179386	0.0222883	0.408276	0.984606	1.22043	0.670065	1.81233	0.247408	0.0467701	2.48002	up	0.262257	-2.53777	normal	0.996263	-0.0407391	normal
NNU_12621	13.3281	10.6632	11.4587	8.33528	12.0277	16.8307	41.8936	21.6467	39.0363	0.997386	0.0760552	normal	0.00352458	-1.5525	down	0.0111579	-1.45002	down
NNU_12635	0.566439	0.139555	0.152472	0.407358	0.672258	0.390711	2.51894	3.10343	3.0973	--	--	--	0.00271468	-3.68234	down	0.0161201	-2.75086	down
NNU_12637	0.158473	0.0803126	0.0179545	0.140867	0.556416	0.459717	0.814096	0.911235	0.869544	0.154729	2.43902	normal	0.00186297	-3.64193	down	0.360454	-1.18159	normal
NNU_12640	5.4467	4.16532	3.97657	13.3899	3.97689	7.02095	10.8241	10.9024	14.2187	0.761047	0.835077	normal	0.0134205	-1.4343	down	0.489002	-0.580316	normal
NNU_12651	19.8009	18.0665	21.3563	17.4732	23.1113	23.8836	9.07625	12.4714	8.18133	0.991415	0.146888	normal	0.100087	0.962478	normal	0.0162627	1.13216	up
NNU_12653	103.647	88.8203	60.9353	51.5255	71.96	67.8858	33.8107	27.1553	45.8135	0.784861	-0.350843	normal	0.031108	1.17557	up	0.106926	0.84829	normal
NNU_12654	1.52818	0.481705	0.119916	2.8082	1.74899	3.07051	104.572	46.3628	74.1125	0.0232907	1.88638	up	3.5e-14	-6.78331	down	1.74e-09	-4.87697	down
NNU_12661	0.673429	0.000838214	2.47073	1.8272	3.50168	1.12973	5.62177	9.04938	6.70266	0.859458	1.04748	normal	0.000264637	-2.80784	down	0.00935227	-1.7341	down
NNU_12669	0.328273	1.38451	1.03293	0.676415	0.494632	0.259916	0.161793	0.0419031	0.292432	0.734347	-0.97743	normal	0.045848	2.58158	up	--	--	--
NNU_12674	0.29438	0.286885	0.0811373	0.284386	0.466462	0	10.6547	1.02541	5.89822	--	--	--	0.0184707	-5.10203	down	0.0296646	-4.85262	down
NNU_12677	45.0866	30.0007	21.9021	54.1149	98.8568	108.126	509.959	45.8065	110.423	0.045566	1.43192	up	0.36094	-2.87215	normal	0.663639	-1.41206	normal
NNU_12679	0.0938336	0.305656	0.0419523	0.382804	0.18808	0.184317	17.6484	0.835156	9.31394	--	--	--	0.0179872	-5.73148	down	0.0905503	-4.11595	normal
NNU_12696	9.94612	9.82369	8.13285	2.13303	2.41	2.35241	1.63669	1.51054	3.58274	2.69e-07	-2.03743	down	0.000295867	2.03797	up	0.994141	0.0242839	normal
NNU_12736	2.11895	3.54298	3.72125	13.486	9.52569	7.36751	1.33292	1.99188	1.74852	0.00866364	1.72292	up	0.537252	0.882009	normal	0.000173175	2.62567	up
NNU_12738	15.2493	11.0813	11.119	22.9292	21.8156	12.9614	35.2986	66.0243	27.9164	0.374283	0.613309	normal	0.0312865	-1.7819	down	0.211177	-1.15044	normal
NNU_12740	4.94107	6.27457	4.36061	7.65371	8.10097	10.2532	11.4491	19.1299	13.9976	0.31968	0.745535	normal	0.0112297	-1.53853	down	0.220994	-0.771201	normal
NNU_12745	0.0397113	0.109716	0.0458464	0.185491	0.0875345	0.173855	0.728879	0.270666	0.964533	--	--	--	0.00471159	-3.47662	down	0.0539845	-2.24446	normal
NNU_12752	59.9737	42.9297	17.2666	28.5042	27.9085	27.3173	8.80293	3.05097	4.50022	0.920815	-0.490217	normal	0.00857297	2.86918	up	8.15e-08	2.40159	up
NNU_12753	1.35077	0.147908	0.115324	0.659821	3.38599	3.6952	0.0715086	0.185224	0.0828249	0.261385	2.31355	normal	--	--	--	0.00576553	4.58221	up
NNU_12754	1.95128	2.40658	0.675659	0.930745	1.47128	2.04808	0.0377843	0.049698	0.0453216	0.997386	-0.169544	normal	1.97e-05	6.04549	up	1.45e-07	5.89923	up
NNU_12761	94.6258	144.856	151.14	91.47	83.6737	99.11	30.8667	35.1302	89.6648	0.504731	-0.483436	normal	0.01036	1.36618	up	0.0867686	0.907005	normal
NNU_12763	15.6539	5.95335	5.15738	5.14028	8.57857	9.06555	22.9045	16.1777	17.5188	0.997386	-0.243875	normal	0.0880575	-1.10417	normal	0.0108309	-1.32503	down
NNU_12782	2.63633	2.57112	3.44607	1.49973	2.58339	3.1785	5.8119	6.10003	4.70737	0.990539	-0.207927	normal	0.1672	-0.974781	normal	0.0427163	-1.15728	down
NNU_12789	109.263	69.2274	72.5983	84.7099	117.73	75.4714	249.418	357.408	241.949	0.992523	0.174093	normal	0.0107906	-1.8113	down	0.0105987	-1.61644	down
NNU_12799	0	0	0.0338666	0.238092	0.359458	0.473811	10.5791	7.9205	11.5978	--	--	--	7.08e-20	#NAME?	down	7.42e-14	-4.83968	down
NNU_12810	0.783022	0.232821	0.160389	1.79692	7.79721	5.51138	11.3442	2.11664	10.5371	0.0140482	3.71281	up	0.0033433	-4.41763	down	0.703196	-0.678818	normal
NNU_12814	0.0263858	0.0561406	0.0634348	0.99127	0.588629	1.36285	36.1746	21.3117	31.7666	1.32e-05	4.39878	up	1.14e-38	-9.4526	down	2.09e-20	-5.0274	down
NNU_12816	0.0438945	0.0277044	0.0491143	0.619381	0.253187	0.679233	23.2949	13.2624	15.6122	0.000190303	4.04334	up	5.28e-30	-9.13343	down	2.72e-16	-5.06611	down
NNU_12826	2.66159	1.21454	1.02242	1.42956	3.70044	3.07479	0.715322	0.346914	0.228887	0.780016	0.742808	normal	0.117799	1.86788	normal	0.0047854	2.6363	up
NNU_12833	0.85806	0.449226	0.182134	3.16975	6.08324	6.46703	5.11297	1.86832	1.75587	2.54e-06	3.45408	up	0.0949319	-2.63203	normal	0.42478	0.846306	normal
NNU_12840	15.7716	9.94868	5.96271	17.9298	29.2759	33.6878	50.7646	43.8517	52.3562	0.0971053	1.27389	normal	7.7e-06	-2.23567	down	0.0632407	-0.938321	normal
NNU_12843	0	0	0.0259272	0.132599	0.0493306	0.28847	1.73703	3.97007	6.15781	--	--	--	5.57e-08	#NAME?	down	0.000229875	-4.79535	down
NNU_12857	28.6838	13.3567	12.6449	16.2618	26.1541	27.8639	67.6472	32.81	45.2893	0.937545	0.387359	normal	0.0357157	-1.45349	down	0.119483	-1.04161	normal
NNU_12860	6.29437	6.37995	6.86577	10.1258	8.0359	8.9507	20.5495	15.3818	31.2624	0.76692	0.497316	normal	0.00256001	-1.78196	down	0.0276518	-1.26103	down
NNU_12875	6.67999	15.9431	45.5185	33.1147	19.3405	10.8782	0.234997	0.151603	0.720988	0.999281	-0.110587	normal	0.0154103	5.97005	up	2.42e-06	5.88505	up
NNU_12891	16.6727	8.07616	6.76057	17.469	25.4758	33.0822	52.1423	31.1652	43.2524	0.0659905	1.29095	normal	3.24e-05	-2.0318	down	0.201664	-0.716738	normal
NNU_12898	33.5836	23.7077	25.3106	23.783	34.6547	32.4649	92.7885	64.7902	82.3529	0.996767	0.132996	normal	0.0017608	-1.58768	down	0.00107303	-1.43041	down
NNU_12905	0.905327	1.02643	1.16681	2.30239	2.78373	3.19883	6.19103	7.41865	7.62637	0.19963	1.40067	normal	0.000585599	-2.8523	down	0.0618994	-1.42744	normal
NNU_12910	7.43542	6.95975	10.243	5.75145	7.80027	6.21061	19.0528	14.5356	16.5659	0.947021	-0.281698	normal	0.0847877	-1.05535	normal	0.00716532	-1.31204	down
NNU_12928	2.44589	5.75792	3.43726	3.90372	3.78327	4.82165	0.692604	0.421517	1.8328	0.997386	0.123691	normal	0.0351468	1.98282	up	0.00628767	2.13216	up
NNU_12929	37.3348	42.6195	16.4638	32.1368	42.6782	49.7922	4.74224	1.758	14.7619	0.923865	0.353704	normal	0.0171497	2.15098	up	2.47e-07	2.52992	up
NNU_12936	2.6365	1.02729	0.655456	0.894466	6.16617	3.6012	43.3255	5.21768	24.1146	0.73949	1.32045	normal	0.0372867	-4.11256	down	0.166662	-2.76439	normal
NNU_12937	0.0789085	0.162516	0.106305	0.0655892	0.043313	0.115372	0.754388	0.194257	0.521792	--	--	--	0.0981496	-2.14527	normal	0.0319743	-2.89892	down
NNU_12954	4.29287	4.55421	3.56094	2.96409	2.42765	2.81392	0.873814	0.996312	0.739953	0.598868	-0.537649	normal	0.00018134	2.4125	up	0.0018328	1.89617	up
NNU_12961	1.59336	0.557516	0	0.924919	1.81526	1.33547	27.4114	3.51603	15.1178	--	--	--	0.0296267	-4.1856	down	0.0579043	-3.72563	normal
NNU_12962	31.7008	23.488	40.3018	76.5026	41.5623	16.8405	112.738	301.198	156.929	0.974825	0.461852	normal	0.00248624	-2.64406	down	0.0219705	-2.16577	down
NNU_12977	2.37333	2.52233	2.28016	10.5539	12.628	12.8703	23.4453	11.4454	32.5359	1.46e-08	2.31247	up	0.000644645	-3.22563	down	0.327876	-0.887688	normal
NNU_12981	7.68455	2.15879	3.28957	6.81781	10.0658	11.8099	1.20719	2.12298	1.30397	0.253716	1.08499	normal	0.255171	1.56265	normal	4.85e-05	2.66856	up
NNU_12992	0.300274	0.644834	0.626724	4.67551	0.38163	1.58678	3.32026	1.14221	4.27913	--	--	--	0.0297275	-2.69646	down	0.889346	-0.40674	normal
NNU_12996	0.811959	0.17049	0.0759301	2.81608	3.63651	3.54099	67.4304	4.01406	2.8202	3.18e-05	3.30178	up	0.252045	-6.22216	normal	0.607746	-2.89643	normal
NNU_13015	0.0827986	0.0292824	0.0772405	0.335742	0.252409	0.193782	16.4731	9.94626	14.1103	--	--	--	1.11e-24	-8.45312	down	2.82e-22	-5.78167	down
NNU_13021	0.32906	0.298143	0.102417	1.24938	0.954221	1.06823	1.24334	3.83092	2.29685	0.0414071	2.2027	up	0.0027136	-3.38001	down	0.279714	-1.16074	normal
NNU_13023	18.1838	15.5657	36.0674	16.2441	22.926	28.2548	47.1417	79.7173	60.0384	0.999281	-0.0715065	normal	0.0528379	-1.38783	normal	0.0160368	-1.43402	down
NNU_13025	0.0860294	0.120634	0.0898286	0.330805	0.237219	0.0569687	0.679905	1.61517	0.735017	--	--	--	0.00292543	-3.53683	down	0.0396087	-2.31306	down
NNU_13026	0.0861845	0.0604545	0.133322	3.91926	6.5989	4.46389	132.564	45.8344	63.7782	1.82e-14	6.28798	up	1.09e-10	-10.2864	down	0.00146649	-3.97066	down
NNU_13028	0	0	0	0.0277541	0	0.121854	1.69769	0.555234	0.937012	--	--	--	0.00149251	#NAME?	down	0.0100416	-5.87185	down
NNU_13034	2.12873	0.681637	0.938833	3.07137	4.89449	7.27128	4.93945	4.61344	5.38905	0.0245229	2.02934	up	0.0111245	-2.01781	down	0.989218	0.0351728	normal
NNU_13036	2.79919	8.86026	3.85756	5.64627	5.51318	5.70796	1.16692	1.54878	1.4546	0.997386	0.139911	normal	0.140969	1.85158	normal	0.00509527	2.01358	up
NNU_13050	3.4864	6.88172	10.5215	6.17992	3.47372	4.27803	47.01	27.7455	51.27	0.859458	-0.582114	normal	2.59e-06	-2.43182	down	6.35e-09	-2.98857	down
NNU_13068	12.3311	12.8653	17.7258	7.08571	4.39126	3.37602	4.22948	8.46511	6.11881	0.000148141	-1.74232	down	0.00043198	1.96969	up	0.90106	0.244489	normal
NNU_13077	24.6706	27.589	22.9093	18.7289	24.6186	22.3719	10.7402	9.38848	11.3083	0.990513	-0.168946	normal	0.0421705	1.26268	up	0.0430754	1.11748	up
NNU_13088	0.90606	0.395962	0.147865	2.61632	2.49894	6.73773	113.27	62.6178	54.0374	0.0700095	3.10363	normal	5.15e-14	-7.4748	down	2.1e-07	-4.34841	down
NNU_13089	24.0322	12.2498	15.4597	13.873	21.9718	26.9793	74.1181	37.1131	55.241	0.966645	0.296945	normal	0.00351422	-1.7033	down	0.0192601	-1.38066	down
NNU_13091	0	0	0.0270965	0.333594	0.646355	0.17395	10.8279	9.51003	5.27544	--	--	--	1.23e-20	#NAME?	down	2.22e-11	-4.5556	down
NNU_13099	0.335927	0.191144	0.2115	1.32513	2.0853	2.10927	0.697681	0.775292	0.332599	0.000548507	2.94992	up	--	--	--	0.11446	1.62485	normal
NNU_13113	3.77764	2.15083	1.25595	4.86823	9.16404	11.2356	10.2082	6.77358	5.58563	0.0248753	1.91128	up	0.0288172	-1.7407	down	0.888129	0.194405	normal
NNU_13115	3.46199	1.60988	2.7295	3.39903	3.55439	3.24479	11.379	7.1488	7.87549	0.87549	0.412686	normal	0.00310582	-1.76003	down	0.0112859	-1.32395	down
NNU_13116	1.55433	0.918884	0.524931	2.77996	6.33448	5.87572	8.88696	7.55712	7.9629	0.00181574	2.36598	up	3.94e-05	-3.08997	down	0.409251	-0.700738	normal
NNU_13121	165.595	72.6901	77.7607	139.84	215.915	238.54	406.457	192.686	303.632	0.218991	0.931828	normal	0.0149195	-1.60033	down	0.389658	-0.643902	normal
NNU_13126	0.504318	0.620219	1.06161	4.14319	4.70371	3.56865	0.487599	1.39022	0.598997	0.000347021	2.47669	up	0.95469	-0.15434	normal	0.00258977	2.34334	up
NNU_13128	18.1561	7.78559	5.35404	10.347	11.3965	19.7537	3.6702	4.26491	4.45707	0.963507	0.435	normal	0.266749	1.41006	normal	0.00227506	1.86642	up
NNU_13146	6.37996	4.19875	4.75184	9.78595	10.4715	10.0107	18.7801	16.3605	12.2039	0.108626	0.948474	normal	0.00667979	-1.62227	down	0.330702	-0.651606	normal
NNU_13147	2.67029	3.78426	3.64438	3.12957	3.13722	4.51273	0.966325	0.746208	0.789835	0.997386	0.12446	normal	0.00391815	2.01176	up	0.000116034	2.16123	up
NNU_13153	2.25841	1.24795	0.502565	5.51925	5.0514	6.38608	133.111	64.6481	99.0119	6.55e-06	2.06056	up	4.34e-14	-6.32335	down	1.43e-08	-4.24048	down
NNU_13155	0	0	0	0.203326	0.0573053	0	0.146713	1.81354	2.7352	--	--	--	0.0120694	#NAME?	down	0.0825303	-4.47996	normal
NNU_13161	3.73306	1.5233	1.44375	3.59797	7.33582	7.20606	19.5814	5.27894	14.4338	0.0851085	1.43674	normal	0.0263845	-2.5548	down	0.364683	-1.09208	normal
NNU_13164	1.39972	3.64648	0.562964	27.458	20.7242	38.5134	0.911923	0.342757	7.27154	9.95e-09	3.95945	up	0.864702	-0.702134	normal	1.92e-06	3.28213	up
NNU_13165	0.0281102	0.0403682	0	0.0389503	0.260398	0.229319	1.00221	0.326597	0.674869	--	--	--	0.000294851	-5.29895	down	0.105015	-2.09572	normal
NNU_13185	12.2188	11.4027	8.30083	22.7937	33.0869	27.8858	21.3535	18.6716	17.002	0.000661724	1.31416	up	0.119919	-0.987055	normal	0.659247	0.349994	normal
NNU_13187	0.550725	0.201726	0.0376575	0.360942	1.00783	0.627459	5.42738	0.636091	3.70513	0.463035	1.4534	normal	0.0359934	-3.79809	down	0.199129	-2.32018	normal
NNU_13190	0.151408	0.0709964	0	2.6366	2.47693	3.83958	3.10489	1.14844	0.973217	1.91e-08	5.55246	up	0.00802332	-4.84389	down	0.57784	0.729444	normal
NNU_13191	1.95014	2.21208	1.09061	4.90419	4.7575	7.58198	2.81485	3.33044	5.65509	0.00104676	1.71087	up	0.163882	-1.19502	normal	0.531972	0.538837	normal
NNU_13198	42.1998	52.2745	34.4765	37.1112	38.8453	47.6537	15.5703	10.3641	18.38	0.999018	-0.0490843	normal	0.00287215	1.52534	up	0.000544139	1.50042	up
NNU_13215	0.0923064	0.0330499	0.110872	0.750899	0.427286	0.718594	19.1319	9.97937	18.7109	0.00408644	3.64856	up	1.76e-18	-8.29869	down	5.44e-10	-4.62756	down
NNU_13221	13.3293	8.9595	6.55866	26.139	34.1079	20.2435	41.8672	51.0185	30.265	0.00151703	1.48116	up	1.89e-05	-2.10151	down	0.324259	-0.600479	normal
NNU_13224	426.301	131.988	126.186	202.443	271.083	415.141	58.0859	38.5944	30.3882	0.985642	0.392949	normal	0.158214	2.43716	normal	6.13e-05	2.85297	up
NNU_13225	8.81602	9.39609	7.27338	19.473	15.075	21.662	11.369	11.7361	16.9606	0.0149599	1.1576	up	0.433945	-0.663012	normal	0.494556	0.517204	normal
NNU_13227	33.6631	69.4218	38.5775	86.6368	119.553	117.114	12.6016	14.2241	3.16291	0.00136837	1.2115	up	0.00233338	2.18147	up	7.18e-15	3.4154	up
NNU_13231	16.2123	20.1065	19.4264	12.9106	13.3906	11.6304	7.60103	6.59916	10.5984	0.422075	-0.52948	normal	0.0384914	1.17013	up	0.286497	0.664248	normal
NNU_13237	0.117466	0	0	1.06485	0.181816	1.65363	37.1444	22.5623	27.2135	--	--	--	1.48e-19	-9.70844	down	4.74e-15	-5.0417	down
NNU_13241	0	0	0	0.376999	0.21036	0.415688	13.7465	7.96219	10.4425	--	--	--	2.65e-15	#NAME?	down	1.45e-11	-5.06263	down
NNU_13276	74.2214	80.3443	134.518	213.274	113.378	52.7054	252.28	378.349	231.757	0.997386	0.238238	normal	0.0281547	-1.43781	down	0.136668	-1.18036	normal
NNU_13277	10.7759	17.9229	12.3394	19.3643	6.53692	11.2887	1.85279	3.43247	0.871098	0.997386	-0.189869	normal	7.64e-05	2.74574	up	0.0140116	2.57284	up
NNU_13287	36.199	35.9524	50.409	60.0636	61.4993	44.537	168.189	170.369	124.402	0.674012	0.437618	normal	0.00144911	-1.85188	down	0.0107378	-1.3918	down
NNU_13309	0.420118	0.0649395	0.0727798	0.587656	0.487022	0.880459	5.88686	3.99399	7.10399	--	--	--	2.64e-08	-5.12191	down	8.44e-06	-3.22166	down
NNU_13312	24.0683	20.3903	15.5144	14.4069	18.4241	19.994	96.3192	89.9601	88.248	0.818907	-0.361401	normal	3.31e-05	-2.02462	down	6.72e-09	-2.36407	down
NNU_13314	1.00601	0	0.112231	0.928415	3.43813	1.15712	18.1088	7.38674	13.4516	--	--	--	2.19e-07	-5.36614	down	0.00051237	-2.89997	down
NNU_13322	1.39574	0.814597	0.0728178	3.27204	3.85979	3.87005	0.602906	0.0783512	0.702913	0.000391116	2.39941	up	0.717613	0.843269	normal	1.78e-05	3.26565	up
NNU_13329	43.0933	86.609	38.7587	31.0269	27.0304	36.4388	5.55712	6.25934	19.7266	0.570863	-0.811322	normal	0.00850178	2.3938	up	0.00062099	1.60616	up
NNU_13331	103.338	70.332	34.8187	152.302	250.064	256.019	456.841	259.331	609.622	0.00383953	1.67573	up	2.53e-05	-2.66334	down	0.132232	-0.96332	normal
NNU_13341	2.69801	0.838026	2.12963	1.85568	9.67291	7.17994	60.1062	13.8507	38.9808	0.157843	1.92676	normal	0.00760713	-4.38257	down	0.127467	-2.42874	normal
NNU_13345	4.27731	1.78406	0.602598	1.1705	1.88577	2.3691	5.43761	4.14477	4.81645	0.997386	-0.249027	normal	0.0917061	-1.23088	normal	0.0139211	-1.45811	down
NNU_13360	4.00121	2.98739	3.13077	4.80096	4.74317	4.60038	14.2338	25.2014	11.58	0.38516	0.590081	normal	5.85e-05	-1.99016	down	0.00191002	-1.37837	down
NNU_13364	1.67758	0.580896	0.19951	3.9346	6.30333	3.23059	7.74948	6.97876	14.6137	0.00179344	2.46915	up	5.03e-05	-3.60692	down	0.192762	-1.11799	normal
NNU_13370	17.459	5.75261	9.0003	37.7508	65.5452	60.4515	154.789	45.1634	124.505	8.84e-06	2.31743	up	0.00216327	-3.32948	down	0.361274	-0.986254	normal
NNU_13374	2.68172	3.07552	1.59451	5.22347	6.98004	11.5348	15.3309	9.42391	10.5208	0.0585423	1.65887	normal	0.000740756	-2.30995	down	0.431349	-0.625931	normal
NNU_13380	74.4233	53.2796	23.9595	66.8451	151.742	58.5408	276.688	914.211	312.235	0.764989	0.870258	normal	0.0404099	-3.3129	down	0.152413	-2.42537	normal
NNU_13382	7.34866	13.0344	13.8745	10.9886	9.38892	10.1143	1.77899	3.82962	4.9902	0.997386	-0.154134	normal	0.0161787	1.68418	up	0.0110296	1.55278	up
NNU_13390	4.06269	4.04511	3.8076	6.89032	9.23252	12.5595	4.11674	2.37614	5.74824	0.00602817	1.32315	up	0.956083	-0.0882017	normal	0.0264521	1.26077	up
NNU_13403	0.176539	0.0861992	0.215305	0.144951	0.0798051	0.284002	5.18107	3.78938	4.88078	--	--	--	1.51e-07	-5.29693	down	1.16e-08	-4.94312	down
NNU_13422	3.12054	6.59726	9.03667	5.33482	4.78272	2.33237	1.6557	2.01835	1.45408	0.870484	-0.608654	normal	0.046142	1.82704	up	0.183855	1.24028	normal
NNU_13424	145.104	218.568	206.457	148.606	105.161	99.7905	48.5122	94.4476	81.4746	0.287388	-0.69574	normal	0.0218708	1.33351	up	0.291103	0.658161	normal
NNU_13436	0.0984599	0.305055	0.340708	0.640294	0.905326	0.832049	0.0647554	0.0422825	0.0702887	0.257549	1.68845	normal	--	--	--	0.00215317	3.96043	up
NNU_13438	6.37516	5.5797	5.52252	9.59841	8.7776	9.61315	19.1439	21.5176	17.7379	0.438656	0.685954	normal	0.00300626	-1.7408	down	0.062732	-1.03283	normal
NNU_13446	11.5775	7.46983	9.60268	12.0781	12.9794	12.7595	37.555	31.129	29.3479	0.643909	0.431789	normal	0.000273878	-1.8036	down	0.00242562	-1.34881	down
NNU_13448	139.663	84.2383	82.6973	290.289	422.278	410.812	274.107	388.496	192.679	5.58e-05	1.83499	up	0.0149268	-1.48238	down	0.721028	0.373918	normal
NNU_13450	6.87779	6.49826	8.56096	5.20406	5.69589	4.33795	2.94197	3.13857	2.69363	0.493522	-0.494479	normal	0.0141037	1.34361	up	0.115341	0.871974	normal
NNU_13452	7.90626	14.5673	15.1376	6.29885	6.71089	7.25963	3.45222	5.27185	4.04045	0.111445	-0.901272	normal	0.00413947	1.54443	up	0.313663	0.666413	normal
NNU_13457	37.8854	27.1096	31.7945	122.779	130.362	129.306	47.4785	17.7435	36.0994	1.56e-09	2.01861	up	0.990758	-0.0199541	normal	9.67e-07	2.02359	up
NNU_13469	1.96303	0.18793	0.501573	9.09075	8.08265	6.86423	10.8299	2.2071	9.94495	4.48e-08	3.18463	up	0.0239728	-3.12468	down	0.967933	0.0818679	normal
NNU_13473	18.9072	11.9743	7.41475	14.6233	11.7954	16.8484	4.5233	1.60161	1.35791	0.997386	0.144617	normal	0.011981	2.35781	up	7.33e-08	2.52571	up
NNU_13474	8.04291	6.15737	6.34781	11.9841	12.8776	12.2919	28.2084	33.1517	20.4634	0.199526	0.847337	normal	0.000296659	-2.00665	down	0.0279788	-1.13778	down
NNU_13479	2.26878	0.186932	0.409834	12.389	12.6418	9.88202	111.269	13.3084	33.4621	7.4e-05	3.74483	up	0.0319397	-6.02163	down	0.398678	-2.25522	normal
NNU_13488	15.9645	6.0555	4.15649	8.74343	12.0199	20.8352	42.8438	19.6824	24.8272	0.925985	0.646839	normal	0.037155	-1.75505	down	0.213722	-1.08385	normal
NNU_13489	5.04374	0.000103827	2.21e-06	20.8594	0.00181217	7.07814	448.324	325.898	523.476	--	--	--	2.45e-10	-8.16557	down	8.99e-08	-5.82705	down
NNU_13492	20.3831	17.8484	19.2272	40.5179	36.8003	30.8597	51.6637	59.1271	57.2905	0.0701928	0.859675	normal	0.00372944	-1.54116	down	0.268072	-0.659851	normal
NNU_13501	4.90222	10.202	3.58502	8.67557	8.18082	10.6954	1.81765	1.20353	1.82474	0.670699	0.593107	normal	0.0752303	1.94685	normal	9.08e-09	2.56355	up
NNU_13504	4.28623	3.60914	5.03352	6.55556	7.06954	5.12688	12.6071	13.0017	12.8652	0.529634	0.51758	normal	0.00394901	-1.52643	down	0.0501182	-0.986054	normal
NNU_13505	8.64151	15.5994	16.7515	10.2257	9.81852	8.68988	4.07784	7.51257	6.08828	0.714399	-0.489589	normal	0.0451677	1.2727	up	0.234986	0.805965	normal
NNU_13509	27.7539	27.933	17.5056	45.5054	52.0247	52.0791	69.9855	23.8614	72.7968	0.000229198	1.40462	up	0.051106	-1.87625	normal	0.689575	-0.447224	normal
NNU_13510	0.202883	0.0346059	0.0626178	3.90549	13.5197	5.87272	112.447	42.3563	95.1345	0.000181249	6.87528	up	7.08e-17	-10.2981	down	0.000150061	-3.39959	down
NNU_13521	75.495	127.233	140.703	53.6238	48.4664	41.1989	24.1945	26.8371	20.8494	0.0138758	-1.25323	down	7.7e-06	2.2497	up	0.0361932	1.01925	up
NNU_13525	1.30815	0.522461	0.193637	1.35565	2.84518	2.84297	9.0144	2.24889	7.51224	0.0479841	1.82434	up	0.00721922	-3.2671	down	0.234742	-1.41808	normal
NNU_13539	13.6534	4.91112	4.41142	15.9434	24.5438	29.3992	126.848	61.0953	114.903	0.0142518	1.67078	up	7.35e-09	-4.087	down	0.000126934	-2.39213	down
NNU_13540	0.0908652	0.0640683	0.109786	0.30034	0.184632	0.263595	3.26736	1.20015	2.74171	--	--	--	5.97e-07	-5.24475	down	0.000335229	-3.30824	down
NNU_13541	8.79468	9.64728	8.37961	34.2035	43.9042	41.9004	163.103	63.6658	78.8472	0.0231227	2.20776	up	0.00141872	-3.72781	down	0.161569	-1.49408	normal
NNU_13543	11.2762	9.19356	8.845	18.681	27.5193	30.8338	13.3671	11.4963	13.7341	0.000316023	1.40817	up	0.624565	-0.410223	normal	0.0377023	1.02231	up
NNU_13544	1.20234	1.20382	1.16574	4.01381	4.02654	5.36311	2.8185	2.19819	4.91927	0.00394222	1.91657	up	0.13475	-1.48478	normal	0.695557	0.456494	normal
NNU_13547	1.70266	1.27113	1.55544	1.58017	1.72535	1.81873	11.3073	6.18522	5.28928	0.997705	0.101738	normal	0.00317448	-2.33648	down	0.00547839	-2.20979	down
NNU_13549	2.0357	0.650969	0.610588	4.61712	4.85438	7.62194	15.3797	8.82529	11.7961	7.06e-05	2.39435	up	7.91e-09	-3.64773	down	0.0294522	-1.23008	down
NNU_13557	6.55831	5.35209	6.7281	6.86615	6.78583	6.44279	17.2125	11.4787	13.252	0.992556	0.155019	normal	0.0384914	-1.18496	down	0.048412	-1.0058	down
NNU_13559	0	0	0	0.114862	0	0.245931	2.10608	1.47211	2.31138	--	--	--	1.53e-05	#NAME?	down	0.00106351	-4.28653	down
NNU_13567	46.2545	41.7773	52.2899	44.5442	34.6104	35.2565	118.502	79.0386	131.474	0.870484	-0.307215	normal	0.0168298	-1.27348	down	0.000290833	-1.55719	down
NNU_13572	29.8167	46.9177	22.4144	76.3263	53.6744	76.36	15.8922	7.55307	8.14179	0.0148116	1.01597	up	0.00499528	1.75276	up	1e-11	2.79187	up
NNU_13574	4.401	2.16461	3.02072	9.14233	10.8774	4.34584	9.62477	11.8519	5.96034	0.107244	1.43969	normal	0.00757969	-1.61902	down	0.905808	-0.159692	normal
NNU_13582	4.56727	8.89696	5.34959	4.89846	5.95013	10.1901	2.66588	0.617874	2.62064	0.995393	0.2115	normal	0.0866572	1.61482	normal	0.0137925	1.85388	up
NNU_13588	1.61602	1.37073	0.569852	2.45048	3.72914	3.47314	8.56557	4.96076	9.12916	0.179022	1.38796	normal	0.000863197	-2.72525	down	0.0874859	-1.31375	normal
NNU_13592	16.9875	10.0145	9.38327	11.7624	16.6028	12.9129	50.2996	56.7989	30.6039	0.981464	0.195169	normal	0.00182971	-1.82377	down	0.00512944	-1.60775	down
NNU_13606	6.59702	5.19908	5.79226	9.95179	16.1507	5.4796	29.6472	39.4311	18.1054	0.638679	0.763894	normal	6.74e-05	-2.20581	down	0.0255087	-1.42097	down
NNU_13610	1.23578	0.177335	0.142206	0.270766	1.08324	1.43524	8.12958	1.85976	4.35824	0.955089	0.860025	normal	0.0306011	-3.25463	down	0.114649	-2.36871	normal
NNU_13613	68.2724	41.9399	33.3234	52.72	91.5596	67.3847	164.514	99.2561	192.316	0.532814	0.707452	normal	0.00664498	-1.77502	down	0.111676	-1.04306	normal
NNU_13621	25.559	60.4495	34.4737	70.6356	29.9979	18.7064	4.89909	10.1265	8.65074	1	-0.0340691	normal	0.00385043	2.32226	up	0.129554	2.30492	normal
NNU_13622	10.1264	6.75895	5.0698	10.3798	14.3879	10.9774	24.5392	15.5833	19.3495	0.16359	0.894842	normal	0.00141744	-1.64674	down	0.193765	-0.729746	normal
NNU_13624	5.2515	7.75472	10.0614	17.5841	23.0922	9.99342	33.362	52.5553	30.9661	0.196975	1.1203	normal	2.49e-06	-2.3736	down	0.0218125	-1.23144	down
NNU_13625	1.34315	1.49295	3.40645	6.37066	5.98731	3.87979	3.42581	3.91129	4.08684	0.0403023	1.37083	up	0.397282	-0.903455	normal	0.637029	0.491148	normal
NNU_13634	82.6718	46.708	121.175	187.047	221.277	99.6124	338.441	370.217	219.252	0.347535	1.00822	normal	0.000191907	-1.96267	down	0.106926	-0.932001	normal
NNU_13640	0.104871	0.229779	0.252415	2.69136	1.31744	2.29872	55.4262	54.9701	79.2	0.00768348	3.68436	up	8.46e-30	-8.64629	down	5.54e-21	-4.93849	down
NNU_13645	1.20196	0.584615	0.446215	1.89371	1.18009	1.67748	0.59352	0.116556	0.338336	0.258415	1.05686	normal	0.317772	1.23099	normal	0.00256365	2.31087	up
NNU_13660	4.34125	7.67362	7.73585	19.0799	12.166	6.81576	16.128	29.064	16.3344	0.535253	0.934624	normal	0.0161715	-1.66353	down	0.417192	-0.710169	normal
NNU_13663	0.13157	0	0.0409315	0.0353466	0.195804	0.181267	1.25017	0.898011	0.756243	--	--	--	0.000343069	-4.35581	down	0.00669843	-2.91184	down
NNU_13666	23.5289	36.7694	7.02559	5.74429	11.7771	16.3298	1.53577	1.05348	2.90176	0.767955	-1.01115	normal	0.0147257	3.59006	up	0.00856933	2.6043	up
NNU_13668	0.617531	0.507705	0.335542	1.62546	1.08169	1.68687	1.16952	1.49445	1.5693	0.0308274	1.64821	up	0.10632	-1.58849	normal	0.970192	0.0800081	normal
NNU_13674	0.732529	2.92067	2.93181	2.38581	2.52738	1.22683	12.7153	4.11924	7.95017	0.997705	-0.121076	normal	0.0569134	-1.92997	normal	0.0474075	-2.02485	down
NNU_13676	2.25632	2.29144	2.3675	5.22476	4.15739	3.89055	7.88416	7.56205	8.28582	0.258262	0.986544	normal	0.0139944	-1.78218	down	0.315056	-0.773839	normal
NNU_13680	4.33349	5.14822	3.21459	11.1019	12.5925	9.8048	39.0108	27.6867	33.4003	0.00172013	1.4136	up	1.26e-09	-3.01654	down	0.000287312	-1.5802	down
NNU_13683	1.05057	0.732113	1.81539	2.3141	1.4257	1.31341	4.15182	4.08902	5.28732	0.907546	0.506443	normal	0.0105709	-1.9657	down	0.0349311	-1.43672	down
NNU_13689	152.949	169.478	67.7235	313.735	214.699	238.154	68.1082	67.0824	159.763	0.0924203	0.944543	normal	0.815189	0.328938	normal	0.00968365	1.29418	up
NNU_13694	5.85715	1.65205	3.15237	26.8566	44.4542	41.2126	19.0383	11.1604	17.033	1.88e-12	3.41483	up	0.00308483	-2.15533	down	0.0127123	1.28383	up
NNU_13706	2.53013	0.836125	0.838565	2.39139	3.68141	4.09534	7.69183	3.21908	7.90747	0.10246	1.27129	normal	0.00851126	-2.17778	down	0.287476	-0.882249	normal
NNU_13709	43.738	42.3924	40.4616	32.863	42.4282	43.2015	7.73333	13.1994	21.6693	0.999281	-0.0378812	normal	0.0182298	1.38116	up	0.00550262	1.36685	up
NNU_13727	36.5447	17.3987	13.2216	45.159	67.0966	56.3426	197.897	129.386	162.59	0.0111904	1.29779	up	3.56e-09	-2.87578	down	0.000562876	-1.5554	down
NNU_13731	104.844	22.7406	22.6555	61.8748	129.5	168.568	392.3	149.625	335.203	0.572317	1.20671	normal	0.0045824	-2.54138	down	0.140139	-1.30992	normal
NNU_13742	5.06197	3.04044	3.77398	4.3285	6.43095	6.43898	40.1632	15.4272	22.6613	0.511903	0.562337	normal	0.00492668	-2.75407	down	0.0252792	-2.16584	down
NNU_13743	0.32818	0.243176	0.198606	4.12538	1.98014	7.29355	242.498	112.7	168.86	0.00431427	4.17319	up	1.11e-22	-9.45377	down	3.9e-11	-5.25617	down
NNU_13749	8.13787	3.44203	17.5131	5.66482	5.39274	4.45295	22.366	19.3377	21.047	0.838308	-0.932757	normal	0.0568458	-1.12113	normal	4.78e-06	-2.02866	down
NNU_13769	0.0457359	0	0	0.127308	0.10248	0.20344	1.122	0.325308	0.479515	--	--	--	0.00286174	-5.928	down	0.144313	-2.38053	normal
NNU_13776	18.866	16.5671	22.5806	13.1392	14.9236	13.9924	8.25268	10.8626	7.76379	0.53422	-0.488271	normal	0.0198637	1.33412	up	0.137449	0.868234	normal
NNU_13781	18.8928	15.491	16.3759	21.786	19.4164	15.2599	54.6362	59.5108	32.8254	0.994323	0.135096	normal	0.00196005	-1.57052	down	0.00191111	-1.41472	down
NNU_13782	4.68083	8.05915	5.42821	10.4427	8.17313	6.91323	27.6767	22.0703	14.4771	0.734905	0.530752	normal	0.00122242	-1.89492	down	0.00961706	-1.34243	down
NNU_13787	10.765	7.56794	3.65761	4.48124	6.84037	7.45903	0.320147	0.350659	1.64818	0.992556	-0.247612	normal	0.00209925	3.24676	up	1.74e-05	3.02296	up
NNU_13789	3.13809	0.761189	0.96526	2.91397	9.01995	3.10137	17.0361	4.31217	13.0373	--	--	--	0.0223101	-2.86136	down	0.381445	-1.23041	normal
NNU_13801	6.44536	1.84833	2.67843	3.21998	4.50913	4.62212	14.1865	6.59747	12.0998	0.997386	0.169043	normal	0.0261469	-1.67406	down	0.0218618	-1.48087	down
NNU_13804	2.49753	5.02675	1.77035	4.14176	1.44826	6.0119	0.164244	0.0533469	2.97951	0.997386	-0.131735	normal	0.0134205	2.85076	up	0.00524082	2.74337	up
NNU_13805	1151.31	1404.59	660.973	480.75	701.474	861.709	127.663	52.6039	219.974	0.570271	-0.640285	normal	3.36e-06	2.97465	up	2.63e-05	2.36024	up
NNU_13810	0.890798	0.599771	0.906531	1.74791	2.66115	1.02842	13.2406	15.5114	10.9592	0.19527	1.55529	normal	1.47e-08	-4.21209	down	5.99e-05	-2.63386	down
NNU_13825	10.5052	10.5482	5.1659	10.8874	14.272	18.4372	71.6863	40.4068	64.6931	0.277476	0.784009	normal	3.41e-09	-2.88074	down	2.1e-06	-2.07238	down
NNU_13830	1.52444	0	0.702697	3.16945	11.97	13.8151	11.0894	15.0655	16.8244	0.0116997	3.71373	up	1.65e-11	-4.29771	down	0.539735	-0.559711	normal
NNU_13835	31.9984	28.2859	23.1355	34.0738	35.6637	30.6547	87.8763	104.317	66.034	0.914372	0.268113	normal	0.0024273	-1.58008	down	0.00622536	-1.29102	down
NNU_13836	1.30404	0.199233	0.429638	7.82774	14.8713	12.5547	31.6889	31.4753	21.7765	6.28e-11	4.16607	up	1.41e-25	-5.47913	down	0.0040231	-1.29158	down
NNU_13837	61.4657	70.2954	45.9861	86.5875	80.1969	93.5263	207.543	174.706	144.737	0.373208	0.560749	normal	0.00321202	-1.58364	down	0.064593	-1.00047	normal
NNU_13842	0.34167	0.639975	0.139434	0.862967	0.826367	1.56953	16.5428	8.68892	17.065	--	--	--	6.36e-08	-5.82634	down	2.79e-06	-3.94841	down
NNU_13847	24.903	17.2207	15.5101	12.639	21.0887	24.1584	4.14663	3.89624	6.90975	0.999281	0.0476392	normal	0.00025089	1.93543	up	4.85e-05	2.00717	up
NNU_13849	9.61889	2.19086	2.46967	6.35793	10.7206	14.6127	30.6367	8.64132	32.6415	0.554506	1.09617	normal	0.0499744	-2.30973	down	0.324342	-1.18825	normal
NNU_13851	9.3704	4.53665	5.40809	11.1955	10.5421	13.409	14.7529	24.1205	17.5394	0.194112	0.832677	normal	0.0100794	-1.53969	down	0.291947	-0.686415	normal
NNU_13857	2.46188	5.39224	8.64511	2.60477	3.01348	3.48217	1.24832	1.21706	1.20667	0.700193	-0.860968	normal	0.0402011	2.19831	up	0.0674465	1.3636	normal
NNU_13865	8.61542	8.34691	4.06912	7.76843	9.80238	13.2983	2.97657	2.24119	6.02639	0.63127	0.561463	normal	0.266005	0.884756	normal	0.00772354	1.47041	up
NNU_13874	0	0.0426599	0	0.372663	0.0918945	0	7.31666	5.81042	14.907	--	--	--	1.24e-08	#NAME?	down	6.55e-06	-6.2188	down
NNU_13877	0.501731	0.144871	0.406583	4.71221	1.44077	7.35776	103.875	127.966	152.3	0.039027	3.73057	up	1.42e-44	-8.60906	down	2.66e-28	-4.85561	down
NNU_13881	72.0232	54.5304	62.9982	65.9914	72.8684	70.3747	152.967	129.909	140.672	0.996767	0.128373	normal	0.0408124	-1.1796	down	0.0508883	-1.02803	normal
NNU_13882	1.014	0.351046	0.537074	2.62179	1.61589	3.26723	2.84218	2.87159	3.81772	0.0514853	1.7023	normal	0.0302849	-2.0822	down	0.805065	-0.357086	normal
NNU_13884	0.0828519	0.594866	0.13035	0.979959	2.77537	0.249729	8.68261	19.0176	6.31584	--	--	--	0.000100617	-5.67361	down	0.0206623	-3.14394	down
NNU_13905	7.11789	8.99533	6.92428	15.3637	11.8897	15.8749	19.5433	42.7164	26.3227	0.0919552	0.914021	normal	0.00274878	-1.96817	down	0.134504	-1.03391	normal
NNU_13908	30.0184	12.9278	11.2648	19.4671	33.6643	36.8898	59.8925	36.8005	40.4971	0.691197	0.708481	normal	0.0217921	-1.32653	down	0.342256	-0.594305	normal
NNU_13913	32.3061	48.3618	31.2533	25.9642	28.2719	29.2213	16.2055	14.398	19.0861	0.716259	-0.40268	normal	0.0337098	1.16888	up	0.145942	0.789621	normal
NNU_13916	294.917	176.039	298.758	132.016	89.9793	33.7765	234.905	186.142	157.424	0.00672177	-1.59861	down	0.735676	0.374954	normal	0.0400594	-1.20398	down
NNU_13917	0.901173	0.179206	0.19762	1.44769	3.38531	4.28757	0.672065	0.268879	0.402369	0.0114795	3.02631	up	--	--	--	0.00555118	2.95653	up
NNU_13926	0.632791	0.523231	0.296476	2.01981	2.62276	3.873	7.65346	8.68975	4.46997	0.00340388	2.55756	up	4.04e-06	-3.93284	down	0.0821516	-1.35306	normal
NNU_13937	18.3641	26.796	39.4664	16.0479	13.1783	14.0512	10.2063	10.4692	9.00039	0.230958	-0.950849	normal	0.0135194	1.49042	up	0.436761	0.563344	normal
NNU_13941	2.06809	1.1e-05	1.35e-05	6.99229	1.95225	5.2441	161.69	70.3257	141.843	0.000166113	4.84572	up	4.12e-13	-9.72075	down	2.84e-06	-4.85575	down
NNU_13947	8.37658	6.19892	4.6537	7.95088	11.8957	11.2095	41.1188	14.9474	51.0374	0.21177	0.766287	normal	0.0193789	-2.23817	down	0.134897	-1.44669	normal
NNU_13949	0.107128	0.0753575	0.084464	0.913059	0.240481	0.95337	3.60942	11.0213	13.2953	0.0143441	3.98278	up	6.18e-07	-7.77686	down	0.00369849	-3.7752	down
NNU_13956	3.95363	1.87299	2.3261	3.27716	2.00639	2.34794	9.69405	5.64984	10.1824	0.99908	-0.0909204	normal	0.0324675	-1.66253	down	0.00767243	-1.7319	down
NNU_13969	0.115176	0.130638	0.157109	2.12437	1.20492	3.2148	85.3043	44.0224	60.5782	0.000121151	4.12066	up	5.14e-26	-8.97201	down	2.97e-12	-4.82544	down
NNU_13972	54.8517	11.066	26.1878	71.6919	83.9509	133.217	41.6859	73.6732	49.9836	0.0166446	1.74315	up	0.308382	-0.953393	normal	0.225653	0.810296	normal
NNU_13975	4.96233	2.04771	1.07709	4.1884	12.3941	13.447	71.5905	16.7295	25.2562	0.138796	1.93249	normal	0.0439338	-3.84557	down	0.323328	-1.8868	normal
NNU_13984	19.4022	13.4977	27.207	22.7848	22.6666	15.1652	41.4386	50.8915	37.4401	0.999281	-0.0482429	normal	0.0698682	-1.03436	normal	0.0289553	-1.06037	down
NNU_13997	0	0	0	0.115011	0	0	2.86806	2.45475	3.07124	--	--	--	3.62e-08	#NAME?	down	1.03e-07	-6.39049	down
NNU_13998	0.369597	0.0904154	0.290046	4.03106	2.59571	5.04126	195.182	103.401	187.68	1.33e-07	3.91857	up	1.44e-34	-9.26737	down	1.01e-17	-5.32418	down
NNU_13999	1.70547	1.70649	1.41811	1.99799	1.92517	1.89462	6.99198	4.80613	6.46805	0.985642	0.277055	normal	0.0027703	-1.90599	down	0.00307404	-1.6055	down
NNU_14012	0.0423204	0.0305735	0.0338876	1.01636	3.03299	1.01397	29.8098	11.6891	18.3581	0.00389066	6.98211	up	8.78e-14	-10.6261	down	0.000113993	-3.62388	down
NNU_14015	4.0207	5.6372	5.77257	0.770077	1.2628	0.657259	2.21511	2.57198	1.59899	2.16e-09	-2.57455	down	0.0301624	1.37841	up	0.123084	-1.17391	normal
NNU_14023	28.6715	7.8101	6.93963	30.3498	56.5346	37.5741	239.821	69.7173	171.644	0.114439	1.4433	normal	0.0031093	-3.61162	down	0.0631725	-2.14458	normal
NNU_14042	59.0771	53.086	39.9877	412.813	346.617	253.699	121.285	197.611	99.3443	7.18e-11	2.68337	up	0.00373742	-1.51878	down	0.0117199	1.18317	up
NNU_14043	38.2779	26.4552	49.2299	63.8802	57.0415	35.9763	149.938	154.4	139.397	0.77215	0.43877	normal	0.000415626	-1.97073	down	0.00332061	-1.51006	down
NNU_14045	120.143	87.0787	135.206	99.6811	115.896	92.7519	303.048	200.383	180.142	0.992556	-0.140008	normal	0.0918223	-1.00708	normal	0.0243398	-1.12294	down
NNU_14055	0.154031	0.747321	0.376889	1.04915	1.46345	1.75987	0	0.091947	0	0.0602941	1.9331	normal	--	--	--	1.37e-06	6.06793	up
NNU_14059	53.0676	26.6312	21.6818	38.7582	51.0156	56.7634	135.774	83.0694	89.4112	0.739702	0.517365	normal	0.0197924	-1.28436	down	0.211547	-0.744557	normal
NNU_14061	0	0	0	0.551098	0.652957	0.947018	2.99459	7.89048	13.8958	--	--	--	4.03e-05	#NAME?	down	0.0192245	-3.99101	down
NNU_14076	543.174	735.183	1394.87	419.845	338.556	204.124	257.508	297.1	261.875	0.185165	-1.51568	normal	0.0490567	1.7022	up	0.848644	0.209229	normal
NNU_14084	0.670539	0.269148	0.240843	14.7104	3.57339	1.54756	15.7167	3.5325	18.0951	0.353716	4.12123	normal	0.000729661	-5.00512	down	0.690857	-0.867653	normal
NNU_14108	0.0626169	0.127487	0.0983877	0.662371	0.0472569	0.850355	1.2028	9.35532	16.2978	--	--	--	0.00541676	-6.95696	down	0.0772735	-4.17496	normal
NNU_14124	2.7725	4.39349	2.4235	2.65989	1.68393	2.64109	1.097	0.612258	1.25783	0.870484	-0.443302	normal	0.0494285	1.64817	up	0.149483	1.22863	normal
NNU_14139	0.599374	0.551017	0.613486	13.4829	6.03407	16.0287	506.461	265.28	393.066	9.74e-06	4.3221	up	1.65e-32	-9.3724	down	4.35e-15	-5.02598	down
NNU_14140	0.0237908	0	0	0.265254	0.217527	0.242761	10.3927	6.05944	10.2546	--	--	--	2.24e-25	-10.2935	down	1.14e-17	-5.27165	down
NNU_14148	5.01217	1.76503	7.69123	7.10968	9.18033	7.06398	42.5774	57.2342	23.4915	0.595784	0.685981	normal	2.42e-05	-3.11216	down	0.000670695	-2.40289	down
NNU_14168	2.68613	4.021	0.869888	3.71664	3.87	7.8583	10.898	11.0684	12.1433	0.0982344	1.11825	normal	0.00196126	-1.96612	down	0.209966	-0.825065	normal
NNU_14184	0	0	0	0.0303411	0	0.111898	2.5768	2.19482	2.33326	--	--	--	6.55e-14	#NAME?	down	4.88e-12	-5.72859	down
NNU_14200	0.105596	0	0	1.73e-05	0.0104252	0.448811	8.29802	3.23476	5.45138	--	--	--	4.43e-09	-8.09614	down	1.17e-06	-5.25749	down
NNU_14206	21.7019	25.3307	17.4831	9.34977	14.3	12.2293	0.208425	0.638705	0.382298	0.0603407	-0.820748	normal	1.94e-25	5.90004	up	1.99e-21	5.09876	up
NNU_14208	0.559697	0.814247	0.595701	0.296939	0.26923	0.560399	0.0736803	0.257873	0.163382	0.472486	-0.926302	normal	0.00731341	2.60661	up	0.13177	1.70142	normal
NNU_14218	2.97778	5.09119	3.42707	2.26463	2.1363	2.69377	0.473383	0.959089	1.32265	0.519422	-0.634769	normal	0.00402132	2.04319	up	0.0497177	1.43109	up
NNU_14220	1.25919	1.63488	0.624445	1.52988	2.26412	2.70754	0.457067	0.2005	0.522601	0.658566	0.868338	normal	0.248398	1.58726	normal	0.0140865	2.48061	up
NNU_14237	9.2247	5.08828	6.75923	17.0577	18.2251	18.3776	94.5087	44.6763	114.831	0.000826327	1.35091	up	2.24e-05	-3.58275	down	0.00427137	-2.20739	down
NNU_14240	6.60864	13.5063	11.9136	17.6443	13.493	12.6861	21.4776	29.1981	26.959	0.64121	0.46577	normal	0.0207422	-1.29988	down	0.143753	-0.812335	normal
NNU_14241	0.734264	0.162872	0.478318	1.25121	2.6325	1.81889	22.9924	4.80294	29.3916	0.0143348	2.08913	up	0.00089949	-5.44088	down	0.0331093	-3.32483	down
NNU_14244	9.23732	10.8695	5.62078	142.992	183.994	69.8341	484.98	808.014	680.492	2.88e-05	3.94973	up	1.02e-21	-6.28693	down	2.19e-05	-2.318	down
NNU_14257	27.0559	30.3766	37.9046	13.4252	14.8694	11.9744	3.58544	11.9081	7.55494	0.00176438	-1.20943	down	2.34e-05	2.08115	up	0.0819248	0.892268	normal
NNU_14261	0.486335	0.350087	0.620754	3.84338	5.10045	4.49592	3.2506	1.24449	5.07611	7.24e-07	3.13826	up	0.0227611	-2.61107	down	0.595616	0.55357	normal
NNU_14274	13.9552	9.44242	11.2077	19.4081	20.2576	21.0896	57.7266	53.5155	57.0176	0.07034	0.814931	normal	6.86e-06	-2.17907	down	0.0027907	-1.34134	down
NNU_14291	12.3472	10.0629	13.2435	17.3302	17.9549	16.2779	35.9992	33.2965	20.6545	0.532814	0.497591	normal	0.0132176	-1.33515	down	0.130179	-0.814932	normal
NNU_14304	0.723024	0.389936	0.733637	4.54367	1.90558	0.665267	5.77459	1.69777	4.6741	0.550003	1.95228	normal	0.00966118	-2.68057	down	0.682326	-0.708022	normal
NNU_14306	56.045	134.837	82.5762	1189.09	1407.02	650.042	286.874	330.293	242.675	1.54e-06	3.54281	up	0.00334421	-1.68954	down	0.00482661	1.87469	up
NNU_14307	1.166	1.42333	0.786747	5.74452	3.74127	6.25491	0.224001	0.115819	0.587432	0.000895272	2.21101	up	0.139052	1.94932	normal	6.35e-08	4.1846	up
NNU_14308	0.142912	0.578388	1.12211	0.901337	4.67269	7.00663	2.45419	0	0.0907509	0.00302014	2.71161	up	--	--	--	2.75e-05	4.43834	up
NNU_14314	86.9149	78.0851	97.4334	92.9771	110.838	96.0689	229.838	184.386	214.537	0.990294	0.155906	normal	0.0284282	-1.20103	down	0.0401633	-1.0213	down
NNU_14318	4.27548	1.1383	1.20146	2.91088	6.70247	6.23321	12.3645	4.31495	14.5056	0.371004	1.2393	normal	0.0379273	-2.24678	down	0.391692	-0.982503	normal
NNU_14332	4.79018	9.99179	2.37058	8.21791	7.65897	13.2441	54.3511	25.645	47.9861	0.719088	0.762153	normal	2.32e-05	-2.8965	down	0.000877769	-2.10973	down
NNU_14344	0.0216223	0	0.0178492	0.0310733	0.155886	0.137493	0.800843	0.262636	1.08589	--	--	--	0.000460862	-6.7504	down	0.0480012	-2.91457	down
NNU_14347	0.0833285	2.98082	2.02619	3.51171	2.473	2.06332	0.122506	0.846046	0.322497	0.874675	0.679785	normal	0.356457	1.99591	normal	0.00255082	2.69372	up
NNU_14366	0	0	0	0.4493	0.287346	0.699718	12.1234	9.5479	16.8231	--	--	--	4.82e-21	#NAME?	down	2.6e-14	-4.77335	down
NNU_14368	2.57087	4.07238	2.50799	4.33469	5.43485	6.65791	3.34901	0.608408	1.9173	0.360068	0.781896	normal	0.424586	0.847651	normal	0.00969734	1.65692	up
NNU_14374	29.0856	25.1926	20.2626	47.4513	17.1964	15.2656	11.1902	13.9592	5.37532	1	0.0528685	normal	0.0326847	1.32619	up	0.362435	1.39468	normal
NNU_14378	0.206391	0.396373	0.216239	1.03808	1.98602	1.72367	15.2125	9.42806	11.3611	0.00261734	2.52477	up	1.3e-17	-5.57068	down	5.91e-10	-3.02225	down
NNU_14380	2.5e-06	0	0	0.0226645	0.150072	0.0302369	1.49207	1.04036	0.71111	--	--	--	1.67e-06	#NAME?	down	0.000183545	-4.42726	down
NNU_14400	5.21193	2.04139	2.36486	4.79613	5.59859	5.95307	13.9593	10.1051	15.4611	0.501123	0.759473	normal	0.0013236	-2.04354	down	0.0283812	-1.26134	down
NNU_14402	1.53739	2.18322	4.18361	4.35551	3.60171	4.02707	19.1871	25.2276	21.3329	0.532814	0.679198	normal	9.07e-09	-2.97879	down	1.64e-07	-2.27555	down
NNU_14406	43.0277	50.3712	69.273	68.1523	70.7536	49.4767	193.529	197.978	129.549	0.959806	0.221414	normal	0.00128339	-1.68256	down	0.00197995	-1.43835	down
NNU_14425	0.157649	0.0547028	0.0768121	0.394306	0.600992	1.17874	3.85482	0.716573	1.38782	0.0379123	3.02942	up	0.0424918	-4.4922	down	0.510597	-1.43461	normal
NNU_14427	62.1654	65.4919	77.4915	74.4801	77.0071	57.446	212.055	235.207	180.9	1	0.00815452	normal	0.0182891	-1.49082	down	0.00813286	-1.46048	down
NNU_14434	5.30773	3.49457	2.39261	6.27957	9.02884	12.647	0.167163	0.220243	0.180886	0.0845486	1.30945	normal	2.53e-05	4.44706	up	1.49e-11	5.77874	up
NNU_14437	14.9034	16.0556	12.3138	22.4379	22.391	28.185	0.209877	0.460662	0.447605	0.243889	0.730497	normal	2.05e-12	5.5406	up	1.55e-24	6.2932	up
NNU_14439	5.87664	4.64124	14.6937	11.5353	10.3022	5.75134	3.90012	3.49574	3.68793	0.997705	0.139663	normal	0.346279	1.20397	normal	0.0496255	1.3676	up
NNU_14449	2.55972	2.76865	1.69893	1.85626	2.02079	2.37933	0.37728	0.289241	0.329042	0.994054	-0.186661	normal	0.000217681	2.85074	up	5.96e-05	2.68732	up
NNU_14463	18.3894	30.1757	26.4564	14.4042	15.8993	11.4737	6.43998	9.08513	9.05296	0.069274	-0.81259	normal	0.00253573	1.60386	up	0.170779	0.813446	normal
NNU_14473	0.444785	0.478097	0.302814	6.09581	8.64047	4.65648	73.8631	81.7686	69.1735	4.67e-08	3.95649	up	1.13e-37	-7.49091	down	4.92e-16	-3.51325	down
NNU_14476	0.682541	2.10528	1.13216	0.391783	0.364248	0.656066	0.0799206	0.103296	0.0873392	0.278229	-1.56462	normal	0.00145509	4.14029	up	--	--	--
NNU_14489	0.0329966	0.0237021	0.0158823	0.09398	0.0509997	0.324473	5.54098	4.81624	6.63432	--	--	--	7.67e-19	-9.6258	down	7.29e-16	-5.42996	down
NNU_14498	16.9662	35.2785	62.7173	36.8389	30.3181	11.8311	4.54164	10.8731	5.58066	0.963162	-0.533857	normal	0.0460398	2.50442	up	0.0391423	1.99049	up
NNU_14500	8.6521	8.84555	10.01	10.6654	7.84832	10.7308	4.44419	3.47505	3.64154	0.997386	0.113212	normal	0.0655181	1.25154	normal	0.0106614	1.38819	up
NNU_14511	119.681	75.6307	72.5977	90.9055	114.076	125.233	299.671	207.166	215.715	0.847816	0.325923	normal	0.00963369	-1.46716	down	0.0375676	-1.11762	down
NNU_14519	0.57966	0.220231	0.291847	1.21006	2.41565	1.98341	6.92595	1.02195	4.50641	0.000684728	2.38881	up	0.0344307	-3.55976	down	0.497247	-1.14401	normal
NNU_14524	2.64553	3.41197	1.49222	12.3547	15.0748	18.6045	5.48962	2.08964	3.29329	1.53e-10	2.58325	up	0.652873	-0.536281	normal	1.22e-05	2.0721	up
NNU_14535	0.0514023	0	0.0380005	0.549233	0.091189	0.737315	0.305354	7.03091	8.10628	0.0652476	4.35025	normal	0.00123835	-7.92109	down	0.104962	-3.55215	normal
NNU_14541	1.09993	0.594563	0.91957	3.31589	1.99111	2.45565	1.08294	1.44541	1.8297	0.0143944	1.59657	up	0.535197	-0.761903	normal	0.327171	0.855387	normal
NNU_14551	1.58165	15.7007	14.7003	10.1874	5.38785	4.4551	0.866244	0.124106	0.441461	0.948363	-0.687802	normal	0.0123374	4.48668	up	5.25e-05	3.8252	up
NNU_14555	0.478126	0.0258915	0.0287915	0.201686	0.194481	0.325044	6.38135	2.68891	5.63422	--	--	--	4.62e-09	-5.37862	down	1.75e-07	-4.46069	down
NNU_14560	0.58865	1.07647	0	3.21945	1.73641	2.3251	26.9756	15.3799	53.4363	--	--	--	0.000295867	-6.06848	down	0.014653	-3.80045	down
NNU_14568	0.899947	0.394051	0.66457	1.8388	1.27399	2.52646	40.1346	19.8105	35.8989	0.124899	1.62018	normal	5.32e-14	-5.68311	down	2.56e-09	-4.03953	down
NNU_14577	0.919504	0.382871	0.0990782	2.69972	2.48558	3.99851	2.8299	0.674735	3.11098	1.06e-05	3.76977	up	0.0629451	-3.02059	normal	0.517768	0.773485	normal
NNU_14586	1.81074	1.94349	0.633203	2.58569	3.7848	2.58185	6.17522	4.53688	10.274	--	--	--	0.0451438	-2.50571	down	0.330799	-1.34742	normal
NNU_14593	0.194295	0	0.150874	0.200872	2.63325	2.82619	40.3489	7.45203	10.3739	0.0907278	4.28303	normal	0.00702115	-7.67664	down	0.208108	-3.36245	normal
NNU_14597	0	0	0	0.103639	0.226926	0.530945	21.646	0.945507	3.64563	--	--	--	0.0476546	#NAME?	down	0.272956	-5.11238	normal
NNU_14599	2.31469	3.88972	2.69576	21.4923	10.5401	24.0904	286.736	309.775	417.967	0.00858311	2.78223	up	1.25e-28	-7.01789	down	3.29e-15	-4.21379	down
NNU_14608	103.342	144.697	53.9053	192.387	256.816	242.211	497.093	470.449	439.048	0.0307774	1.21324	up	0.00352112	-2.05085	down	0.364093	-0.81531	normal
NNU_14618	83.9968	100.977	93.2841	57.9561	54.2196	53.7537	29.1099	16.7134	34.0674	0.184197	-0.742645	normal	0.000442643	1.81366	up	0.0231472	1.09529	up
NNU_14619	3.20052	9.00571	6.99925	4.64846	4.13119	1.88007	0.364561	2.7037	0.843047	0.627527	-0.850843	normal	0.0153469	2.29623	up	0.166811	1.46167	normal
NNU_14620	17.6429	11.5822	5.62286	156.85	300.566	300.236	134.412	97.0881	163.111	1.68e-10	4.43453	up	9.45e-12	-3.52198	down	0.189609	0.936169	normal
NNU_14627	2.13023	0.290298	0.642321	2.33674	0.929684	2.75501	83.7106	51.9765	84.9485	0.804315	0.989721	normal	3.03e-26	-6.23661	down	1.99e-21	-5.22578	down
NNU_14632	5.9173	6.74763	0.72076	1.94653	2.27946	1.41749	0.523751	0.376377	1.19889	0.997386	0.133663	normal	0.0408124	2.04884	up	0.000500409	2.20342	up
NNU_14637	1.38821	1.65196	0.929961	1.90168	2.78245	3.43402	1.08705	0.420689	1.40947	0.250644	1.04134	normal	0.720057	0.541969	normal	0.0408307	1.60933	up
NNU_14644	13.0907	12.241	9.7773	6.19145	9.73497	9.87236	5.49917	3.28281	6.81724	0.618483	-0.440381	normal	0.0447969	1.15877	up	0.219609	0.743649	normal
NNU_14645	1.5128	1.82723	0.882319	1.53386	1.39459	2.6092	0.409096	0.111504	0.587758	0.944353	0.384676	normal	0.0231902	2.02773	up	0.00128874	2.43874	up
NNU_14650	0.766941	0	0.301436	4.80061	9.65917	12.1337	10.6374	8.2879	24.4682	1.78e-06	4.68492	up	0.000227992	-5.40532	down	0.645975	-0.695803	normal
NNU_14654	0.0334768	0	0	0.159121	0.08787	0.300005	4.44686	5.63414	6.82442	--	--	--	5.4e-16	-9.2524	down	2.7e-12	-4.90845	down
NNU_14655	0	0.101764	0.0905774	0.0780926	0.0215766	0.0570224	1.55087	1.26092	1.45048	--	--	--	4.26e-05	-4.76533	down	3.73e-06	-4.99907	down
NNU_14667	8.36488	16.3767	15.47	6.34417	7.09955	8.93483	1.67559	4.12985	0.940699	0.0652476	-1.12851	normal	7.09e-06	3.2334	up	0.00592133	2.12904	up
NNU_14671	0.0248943	0	0	0.0298221	0	0.0975105	2.60856	1.87734	1.3579	--	--	--	3.81e-09	-7.93798	down	5.28e-09	-5.90887	down
NNU_14679	5.90822	6.08229	7.86376	25.2606	22.6346	9.44179	40.1888	69.6292	21.7677	0.0863066	1.53207	normal	0.0127752	-2.73216	down	0.325937	-1.18144	normal
NNU_14680	1.40519	1.25686	0.906087	7.45134	13.367	14.3465	6.77363	9.99769	4.85375	2.52e-12	2.91133	up	0.00329656	-2.82525	down	0.943713	0.107307	normal
NNU_14685	0	0	0	0.210866	0.0428796	0.308987	4.16236	3.8734	5.85888	--	--	--	1.1e-15	#NAME?	down	1.13e-10	-4.63787	down
NNU_14698	1.21205	1.92932	1.64106	2.76127	1.7049	1.32541	6.59799	7.6497	5.60852	0.906269	0.552278	normal	0.00366808	-2.28505	down	0.0123327	-1.71245	down
NNU_14708	28.8636	17.7182	32.2718	35.3112	42.8767	35.6062	56.3878	69.8095	74.669	0.572862	0.47897	normal	0.00878854	-1.39613	down	0.0839568	-0.893851	normal
NNU_14720	0.773913	0.433466	0.534022	2.14986	1.30574	1.61279	2.14097	3.01769	1.72926	0.0344674	1.67025	up	0.0172058	-2.10092	down	0.743137	-0.410818	normal
NNU_14734	169.61	100.362	71.7522	153.674	179.495	189.251	237.569	450.577	292.298	0.516364	0.567479	normal	0.0107507	-1.51335	down	0.139859	-0.926144	normal
NNU_14737	31.2683	53.4023	50.791	45.5368	50.2261	42.5067	14.0081	25.4265	24.4402	0.998483	0.0520803	normal	0.0602773	1.06691	normal	0.015515	1.14138	up
NNU_14750	1.09291	1.48666	1.71143	30.8379	20.116	50.843	1335.35	847.112	1562.98	2.56e-05	4.63255	up	1.7e-37	-9.8452	down	4.16e-17	-5.18623	down
NNU_14757	26.6715	27.6252	18.6222	16.2607	16.4964	20.9911	8.46944	3.63004	17.0117	0.621265	-0.435648	normal	0.0158312	1.33337	up	0.193225	0.922817	normal
NNU_14763	40.8591	85.0497	59.2314	41.8181	36.6034	27.9226	4.47098	7.35078	2.49514	0.504849	-0.704083	normal	1.11e-06	3.61432	up	3.92e-09	2.92933	up
NNU_14772	1.20401	2.40042	3.6512	1.50268	1.04995	0.858766	0.352432	0.75261	0.489685	0.407367	-1.12426	normal	0.0136126	2.27283	up	0.235885	1.17004	normal
NNU_14774	0.223756	0.110457	4.475	0.255006	0.414303	0.0261787	2.50961	1.68484	2.86681	--	--	--	0.861967	-0.508472	normal	2.36e-05	-3.48668	down
NNU_14779	3.12214	1.73041	0.558687	3.84923	8.53212	8.16973	3.9093	1.54062	11.3935	0.00891344	2.00591	up	0.421481	-1.92462	normal	0.976029	0.10532	normal
NNU_14780	5.7665	8.22442	2.39001	25.835	16.2242	25.8197	2.38124	0.355438	5.94243	0.000520504	2.0553	up	0.611793	0.847571	normal	8.86e-06	2.92692	up
NNU_14784	17.374	42.8616	21.3466	21.772	8.91673	16.1822	4.39703	4.72073	6.16824	0.712182	-0.778614	normal	0.00759655	2.35438	up	0.0671103	1.59701	normal
NNU_14788	0.245563	0	0.117237	2.16976	1.19093	5.30727	70.9946	94.848	98.1236	0.0269594	4.79715	up	1.27e-46	-9.78709	down	8.23e-29	-4.96755	down
NNU_14790	9.9122	5.91762	4.95954	17.0866	26.0011	29.1446	13.9101	10.8927	15.4131	7.24e-05	1.87866	up	0.201148	-0.985964	normal	0.113768	0.916201	normal
NNU_14796	10.4141	7.12537	3.00221	3.67318	6.63292	7.52113	0.62945	0.466992	1.85982	0.997386	-0.170441	normal	0.00733841	2.99195	up	3.3e-05	2.84567	up
NNU_14805	1.03642	0.371794	0.35322	1.51107	0.820782	1.082	0.222961	0.238149	0.128305	0.63883	1.00535	normal	--	--	--	0.0164842	2.74877	up
NNU_14813	3.44729	10.5919	4.3021	9.17169	15.5729	22.464	1.52179	1.99793	2.60258	0.173705	1.4582	normal	0.268869	1.49483	normal	0.000525071	2.97781	up
NNU_14823	606.821	117.232	187.499	486.36	1199.91	814.527	2411.73	1150.29	2254.22	0.278701	1.42175	normal	0.0027136	-2.64892	down	0.233054	-1.20324	normal
NNU_14825	0	0	0	0.0757757	0.924791	0.218032	2.23037	2.86358	3.44048	--	--	--	2.84e-08	#NAME?	down	0.00324172	-2.82344	down
NNU_14834	23.9789	29.719	19.3938	6.84389	5.62119	9.77307	76.753	36.2549	58.936	0.000123909	-1.69493	down	0.0337298	-1.25564	down	1.07e-05	-2.92559	down
NNU_14845	7.9034	10.7152	8.81559	4.73988	2.95826	2.88274	1.28827	2.63895	1.74484	0.00067758	-1.46425	down	5.93e-05	2.34975	up	0.266248	0.90445	normal
NNU_14851	29.8666	11.0443	12.2111	18.2242	25.9564	29.9256	67.5388	34.5691	61.939	0.859458	0.513989	normal	0.00627815	-1.6676	down	0.0371658	-1.12946	down
NNU_14856	9.65288	1.65927	2.47528	11.4894	21.4455	15.8382	47.8511	25.7071	38.3773	0.0179329	1.83289	up	2.89e-07	-3.03298	down	0.0239211	-1.1775	down
NNU_14864	0.455637	0.366139	0.645054	7.04826	2.53338	11.839	90.5578	66.1082	85.1858	0.0393013	3.74378	up	6.39e-38	-7.54243	down	2.5e-19	-3.77337	down
[truncated: 1,902 more rows]
