# Supplementary material for: Transcriptomic analysis identifies the key genes involved in stamen petaloid in lotus (Nelumbo nucifera)
Source: BMC Genomics. 2018 Jul 27;19:554. doi: 10.1186/s12864-018-4950-0 (PMC6062958; doi:10.1186/s12864-018-4950-0)
Supplement: Supplementary file 3 — Hormone related genes. (XLSX 65 kb) [file 12864_2018_4950_MOESM3_ESM.xlsx]

## Sheet: Additional file 3
Additional file 3. hormone related genes
Family	Gene_id	Function prediction	FPKM									FDR(P vs Sp)	log2.Fold_change(P vs Sp)	P vs Sp regulated	FDR(St vs P)	log2.Fold_change(St vs P)	St vs P regulated	FDR(St vs Sp)	log2.Fold_change(St vs Sp)	St vs Sp regulated
			P1	P2	P3	Sp1	Sp2	Sp3	St1	St2	St3
Auxin biosynthesis
YUUCCA	NNU_01284	indole-3-pyruvate monooxygenase	6.82517	16.7802	6.02917	417.885	591.713	195.577	2575.17	4643.81	2095.03	6.55513e-06	5.33327	up	2.38748e-13	-8.31996	down	0.000692703	-2.96781	down
	NNU_06893	indole-3-pyruvate monooxygenase	30.9563	31.9218	20.991	38.5385	43.4956	49.9639	14.5802	11.538	14.3353	0.13303	0.713638	normal	0.0733126	1.06484	normal	2.17428e-05	1.80224	up
	NNU_12669	indole-3-pyruvate monooxygenase	0.328273	1.38451	1.03293	0.676415	0.494632	0.259916	0.161793	0.0419031	0.292432	0.734347	-0.97743	normal	0.045848	2.58158	up	--	--	--
	NNU_26285	indole-3-pyruvate monooxygenase	0	0	0	0.0852226	0.0750749	0.0502997	1.74849	1.78846	0.475566	--	--	--	2.52034e-06	--	down	0.00103561	-4.447	down
Auxin signaling
AUX	NNU_11734	auxin-repressed protein	286.62	260.371	438.407	303.836	371.801	255.011	696.947	825.021	614.742	0.997386	-0.0961995	normal	0.105609	-1.10769	normal	0.0442199	-1.18063	down
	NNU_11827	auxin-binding protein	0	0.713781	0.0876912	3.16151	1.31551	2.72078	0.110934	0	0	0.000760836	3.3199	up	--	--	--	8.38642e-07	6.13318	up
	NNU_12763	auxin-induced protein	15.6539	5.95335	5.15738	5.14028	8.57857	9.06555	22.9045	16.1777	17.5188	0.997386	-0.243875	normal	0.0880575	-1.10417	normal	0.0108309	-1.32503	down
	NNU_25947	auxin-repressed protein	0.929086	0.71591	0.64445	8.16172	2.55844	5.4817	101.553	99.2408	143.094	0.0111437	2.80427	up	2.70109e-32	-7.27755	down	1.26069e-20	-4.45328	down
AUX1	NNU_17959	auxin efflux carrier	0.740187	0.399972	0.754073	2.39419	0.640078	1.1477	0.0784372	0	0	0.627214	1.26488	normal	0.00131068	4.54576	up	0.0012647	5.83598	up
ARF	NNU_00200	auxin response factor	0.23939	0.262223	0.083567	0.0239297	0.0787294	0.0585894	0.0232288	0.0148449	0.0269998	0.283953	-1.91379	normal	0.016661	3.39159	up	--	--	--
	NNU_05069	auxin response factor	2.40183	3.28447	1.4114	4.85836	4.53075	5.67141	6.79966	4.94823	6.1342	0.0231413	1.05828	up	0.0206525	-1.36644	down	0.747927	-0.285565	normal
	NNU_23733	auxin response factor	0.478003	0.426833	0.453881	0.508752	1.07324	1.82222	0.208468	0.0912413	0.307951	0.44539	1.43481	normal	--	--	--	0.0335711	3.14804	up
IAA	NNU_01568	auxin-responsive protein IAA	7.32354	15.4389	12.878	17.1446	9.76911	13.6489	5.01969	3.13717	2.58493	0.987942	0.209284	normal	0.00498981	1.70074	up	5.55058e-05	1.93333	up
	NNU_08264	auxin-responsive protein IAA	4.11969	2.63825	1.40764	4.77081	5.6716	4.47277	14.4918	10.7712	15.672	0.601101	0.877822	normal	0.00345276	-2.34679	down	0.0469263	-1.44705	down
	NNU_16883	auxin-responsive protein IAA	4.37777	4.88449	3.02433	8.87632	7.50457	10.2864	9.31006	5.72578	9.36845	0.0286888	1.12115	up	0.166741	-1.00982	normal	0.913713	0.134936	normal
	NNU_26116	auxin-responsive protein IAA	30.4595	36.581	58.2712	41.0472	15.8605	11.4534	16.2457	23.187	8.07658	0.630651	-0.855727	normal	0.0269553	1.36798	up	0.782986	0.530043	normal
	NNU_26439	auxin-responsive protein IAA	3.28238	5.74961	1.62337	4.27353	4.99956	7.84078	1.57837	0.750022	1.01849	0.735104	0.691302	normal	0.144067	1.68946	normal	0.000355623	2.40585	up
GH3	NNU_05194	auxin responsive GH3 gene family	11.1016	14.834	13.1819	0.793719	1.12769	0.396064	0.0922397	0.0592642	0.0265836	1.96801e-22	-4.10229	down	2.74732e-27	8.02632	up	0.000605278	3.94751	up
	NNU_05684	auxin responsive GH3 gene family	1.90903	0.597759	0.86062	0.522913	0.151053	0.0705242	0.0449232	0.139559	0.0480388	0.229608	-2.24068	normal	0.00825406	4.04323	up	--	--	--
	NNU_08907	auxin responsive GH3 gene family	11.4075	21.9056	13.804	22.043	8.70127	11.0092	2.07447	1.85869	2.71193	0.997386	-0.18092	normal	3.54454e-06	2.81951	up	0.00849105	2.65879	up
	NNU_09295	auxin responsive GH3 gene family	0.700693	0.932447	0.505065	2.56151	1.89241	2.07396	0.252264	0.573307	0.236897	0.0308119	1.60861	up	0.475366	1.02694	normal	0.000525512	2.65355	up
	NNU_13674	auxin responsive GH3 gene family	0.732529	2.92067	2.93181	2.38581	2.52738	1.22683	12.7153	4.11924	7.95017	0.997705	-0.121076	normal	0.0569134	-1.92997	normal	0.0474075	-2.02485	down
	NNU_16281	auxin responsive GH3 gene family	1.41798	1.33832	1.42694	9.10515	9.14774	14.6467	267.208	71.7166	144.474	9.33319e-08	2.95715	up	4.51561e-06	-6.87382	down	0.00431557	-3.88948	down
	NNU_16506	auxin responsive GH3 gene family	4.74778	1.33858	1.60485	14.1053	14.6331	15.1437	728.7	98.4964	271.717	4.25732e-09	2.48801	up	0.0036971	-7.15606	down	0.0559085	-4.64351	normal
SAUR	NNU_04730	Indole-3-acetic acid-induced protein ARG7	1.94054	0.479343	1.35143	2.8733	4.18314	3.94818	8.4104	25.7247	5.67934	0.046561	1.5757	up	0.0555577	-3.43122	normal	0.314176	-1.83652	normal
	NNU_09593	Indole-3-acetic acid-induced protein ARG7	0.612448	0.98976	0.843729	2.43057	1.61028	1.26122	0.581987	2.62527	0.836208	0.451671	1.0595	normal	0.639119	-0.75678	normal	0.860169	0.319066	normal
	NNU_09597	Indole-3-acetic acid-induced protein ARG7	8.90332	6.04453	9.75899	5.93647	5.26448	4.64359	2.22053	3.74657	2.38794	0.233893	-0.627978	normal	0.00204809	1.58625	up	0.0565288	0.978895	normal
	NNU_11737	Indole-3-acetic acid-induced protein ARG7	26.6813	59.006	57.2635	19.0747	18.4924	7.8224	42.0204	35.0337	35.7314	0.0267888	-1.68552	down	0.388189	0.592336	normal	0.0364259	-1.0707	down
ABA biosynthesis
CRTISO	NNU_newGene_2465	prolycopene isomerase	4.86323	11.2523	8.0672	7.31669	12.6503	10.9146	1.9911	1.80958	3.37814	0.935008	0.349706	normal	0.0185029	1.89561	up	3.98853e-06	2.27132	up
NCED	NNU_02734	9-cis-epoxycarotenoid dioxygenase	5.80228	3.35719	2.08496	12.9599	19.8271	15.4664	47.9468	16.6946	24.2667	1.72701e-06	2.06711	up	0.00630331	-2.98782	down	0.418757	-0.896802	normal
	NNU_08577	9-cis-epoxycarotenoid dioxygenase	3.47612	8.76749	6.93476	3.4642	1.49459	1.32472	2.12604	0.926513	1.90601	0.0736511	-1.64018	normal	0.00982249	1.89797	up	0.870395	0.279933	normal
	NNU_11066	9-cis-epoxycarotenoid dioxygenase	0.000189656	0.000140918	0.000433747	0.00312027	0.00929549	2.06366e-05	2.23475	1.54679	3.07732	--	--	--	1.34469e-09	-3.95298	down	3.77036e-11	-2.74156	down
	NNU_newGene_1669	9-cis-epoxycarotenoid dioxygenase	0.445476	0.233019	0.136704	0.646594	0.318158	0.367335	3.50241	1.51455	3.05254	--	--	--	0.00154795	-3.37663	down	0.00344868	-2.79605	down
	NNU_newGene_2415	9-cis-epoxycarotenoid dioxygenase	0.592026	0.970601	0.875817	0.326223	0.459286	0.156257	0.919644	1.05389	1.05654	0.518907	-1.19978	normal	0.534997	-0.854427	normal	0.0453592	-2.03412	down
SDR	NNU_07187	short-chain dehydrogenase reductase	0.442377	0.254505	0.282489	3.99512	3.67533	4.52913	47.9705	9.648	35.0486	7.39596e-05	3.74606	up	3.09359e-05	-6.7877	down	0.0333829	-3.01625	down
	NNU_22212	short-chain dehydrogenase reductase	56.2505	36.5514	88.1004	67.6101	90.0211	57.6824	245.742	188.476	123.061	0.974713	0.261512	normal	0.00743842	-1.58441	down	0.0213279	-1.29835	down
ZDS	NNU_06241	zeta-carotene desaturase	31.5448	33.3391	39.9299	27.2944	28.3073	25.9638	18.54	14.2467	15.5538	0.794657	-0.347708	normal	0.0470836	1.09897	up	0.154203	0.77524	normal
ZEP	NNU_14368	zeaxanthin epoxidase	2.57087	4.07238	2.50799	4.33469	5.43485	6.65791	3.34901	0.608408	1.9173	0.360068	0.781896	normal	0.424586	0.847651	normal	0.00969734	1.65692	up
	NNU_20024	zeaxanthin epoxidase	66.4092	14.1934	16.778	64.1117	102.305	101.531	303.167	107.454	277.613	0.0692747	1.45957	normal	0.00260153	-2.83273	down	0.123084	-1.34944	normal
	NNU_24556	zeaxanthin epoxidase	25.9328	34.4553	26.3081	21.4679	25.6244	31.4872	12.204	8.508	14.561	0.997386	-0.104876	normal	0.0296267	1.26643	up	0.0187146	1.18658	up
ABA signaling
ABF	NNU_02459	ABSCISIC ACID-INSENSITIVE 5-like protein	0.504202	0.368525	0.390906	1.22094	1.14242	2.11393	1.8053	6.84723	2.64469	0.0314398	1.8684	up	0.0555098	-3.1786	normal	0.456706	-1.29051	normal
	NNU_13574	ABSCISIC ACID-INSENSITIVE 5-like protein	4.401	2.16461	3.02072	9.14233	10.8774	4.34584	9.62477	11.8519	5.96034	0.107244	1.43969	normal	0.00757969	-1.61902	down	0.905808	-0.159692	normal
	NNU_17103	ABSCISIC ACID-INSENSITIVE 5-like protein	64.4826	8.70964	27.7905	43.6148	80.7624	72.1731	458.437	124.638	224.679	0.560792	0.960153	normal	0.0321349	-2.99288	down	0.146005	-2.00715	normal
	NNU_17143	ABSCISIC ACID-INSENSITIVE 5-like protein	0.863177	2.48189	2.0158	2.45475	2.64709	1.89606	12.4751	7.29772	5.95886	0.951754	0.403522	normal	0.00220554	-2.29393	down	0.00928467	-1.86581	down
	NNU_23085	ABSCISIC ACID-INSENSITIVE 5-like protein	0.589096	0.240961	0.461689	1.19422	0.987858	1.02106	2.82009	2.29049	3.72043	0.333392	1.30411	normal	0.00186737	-2.77585	down	0.0851087	-1.44916	normal
PP2C	NNU_01507	protein phosphatase 2C	0.627284	0.647917	0.456855	1.57335	2.2964	2.76776	11.6007	5.24128	15.3575	0.00282552	1.9466	up	6.95264e-05	-4.28407	down	0.0188468	-2.31143	down
	NNU_07755	protein phosphatase 2C	13.4645	8.8939	13.0583	15.9804	11.3731	14.6492	4.57519	6.45547	4.93092	0.944803	0.247521	normal	0.0484151	1.19985	up	0.00182908	1.46872	up
	NNU_07763	protein phosphatase 2C	0	0.0271071	0	0.432426	0.0869173	0.21831	5.98033	6.44798	9.06198	--	--	--	4.24374e-17	-1.43477	down	2.60619e-13	-5.24359	down
	NNU_12621	protein phosphatase 2C	13.3281	10.6632	11.4587	8.33528	12.0277	16.8307	41.8936	21.6467	39.0363	0.997386	0.0760552	normal	0.00352458	-1.5525	down	0.0111579	-1.45002	down
	NNU_13015	protein phosphatase 2C	0.0827986	0.0292824	0.0772405	0.335742	0.252409	0.193782	16.4731	9.94626	14.1103	--	--	--	1.10593e-24	-8.45312	down	2.82295e-22	-5.78167	down
	NNU_13036	protein phosphatase 2C	2.79919	8.86026	3.85756	5.64627	5.51318	5.70796	1.16692	1.54878	1.4546	0.997386	0.139911	normal	0.140969	1.85158	normal	0.00509527	2.01358	up
	NNU_13089	protein phosphatase 2C	24.0322	12.2498	15.4597	13.873	21.9718	26.9793	74.1181	37.1131	55.241	0.966645	0.296945	normal	0.00351422	-1.7033	down	0.0192601	-1.38066	down
	NNU_13706	protein phosphatase 2C	2.53013	0.836125	0.838565	2.39139	3.68141	4.09534	7.69183	3.21908	7.90747	0.10246	1.27129	normal	0.00851126	-2.17778	down	0.287476	-0.882249	normal
	NNU_13984	protein phosphatase 2C	19.4022	13.4977	27.207	22.7848	22.6666	15.1652	41.4386	50.8915	37.4401	0.999281	-0.0482429	normal	0.0698682	-1.03436	normal	0.0289553	-1.06037	down
	NNU_16266	protein phosphatase 2C	20.5163	13.1278	12.5816	15.9442	21.2261	23.5101	45.2614	27.7101	39.2976	0.731896	0.387367	normal	0.0165663	-1.2811	down	0.0921806	-0.869469	normal
	NNU_16830	protein phosphatase 2C	4.98538	3.149	2.02365	9.72113	10.2148	12.4697	28.6357	16.2203	19.3283	0.000268192	1.70279	up	1.23585e-06	-2.68276	down	0.0772108	-0.957135	normal
	NNU_18710	protein phosphatase 2C	35.8092	20.7402	13.7047	38.2402	47.6326	48.8841	204.385	82.2863	155.663	0.0860534	0.902616	normal	0.000808993	-2.68531	down	0.0189335	-1.75891	down
	NNU_18829	protein phosphatase 2C	2.83701	1.13623	0.90109	2.91273	7.18358	6.58857	70.6015	17.5737	21.7839	--	--	--	2.7752e-22	-10.1955	down	1.50758e-12	-5.40992	down
	NNU_21120	protein phosphatase 2C	4.81504	4.23444	4.39796	6.9734	5.72261	7.29236	11.1331	7.53314	17.2013	0.0553177	1.79976	normal	0.0279213	-4.51253	down	0.188007	-2.68673	normal
	NNU_25887	protein phosphatase 2C	0.0259673	0	0.0410837	0.468262	0.187027	0.653707	29.5752	13.6341	20.3429	0.631008	0.560235	normal	0.0454384	-1.46187	down	0.268857	-0.877673	normal
PYR	NNU_21085	abscisic acid receptor PYR1-like	6.29842	3.83887	4.2884	13.3839	16.0571	22.7878	21.3791	21.0928	28.4506	0.00252315	1.83801	up	0.00100568	-2.34565	down	0.595971	-0.483633	normal
SnRK2	NNU_06977	serine/threonine-protein kinase SRK2-like	30.0492	25.7285	23.1585	46.0297	41.5399	44.355	103.012	96.5749	117.047	0.0868801	0.769673	normal	5.41548e-05	-2.02058	down	0.0109353	-1.22862	down
	NNU_22683	serine/threonine-protein kinase SRK2	4.21009	1.97008	3.13881	4.5214	7.70034	6.04538	29.9311	33.5652	22.4686	0.127961	0.960298	normal	2.8392e-10	-3.15866	down	2.39107e-07	-2.17569	down
JA biosynthesis
ACX	NNU_14427	Peroxisomal acyl-coenzyme A oxidase 1	62.1654	65.4919	77.4915	74.4801	77.0071	57.446	212.055	235.207	180.9	1	0.00815452	normal	0.0182891	-1.49082	down	0.00813286	-1.46048	down
	NNU_15761	acyl-coenzyme A oxidase 3	88.4787	54.6158	52.9654	74.993	89.612	65.8548	224.393	266.829	170.005	0.950763	0.253385	normal	0.00389325	-1.76198	down	0.00747322	-1.48798	down
AOC	NNU_00566	allene oxide cyclase 2	48.2591	20.0018	38.3428	66.7391	57.0287	45.61	142.053	197.863	139.836	0.382393	0.634162	normal	9.92828e-06	-2.15662	down	0.000700445	-1.50231	down
AOS	NNU_01146	allene oxide synthase	0.184604	0.489088	0.32864	1.60528	0.227942	1.21949	0.090324	0.0482471	0	0.451436	1.89224	normal	--	--	--	0.0182161	4.83529	up
	NNU_05504	allene oxide synthase-like	16.5985	12.3656	11.2048	19.6097	20.8015	24.4976	58.0704	103.919	81.881	0.265115	0.659695	normal	4.06398e-08	-2.62502	down	1.17793e-05	-1.94418	down
LOX	NNU_02893	Linoleate 13S-lipoxygenase 2-1	12.9501	12.9435	13.6608	10.5182	15.6553	11.1971	89.903	39.7329	53.7441	0.997386	-0.0770389	normal	0.00374293	-2.15163	down	0.0038551	-2.20311	down
	NNU_05041	Linoleate 13S-lipoxygenase 3-1	13.54	8.82797	5.75609	21.8123	29.1911	18.5357	70.6409	51.9331	88.2759	0.00928626	1.27491	up	6.18591e-09	-2.91288	down	0.00037311	-1.61604	down
	NNU_06221	linoleate 9S-lipoxygenase 5	105.527	43.4393	32.8151	54.7385	76.9474	117.495	17.3238	13.6953	14.4161	0.963196	0.45427	normal	0.141807	1.97565	normal	0.000448995	2.45291	up
	NNU_11606	Linoleate 13S-lipoxygenase 2-1	1.89956	10.5342	31.971	84.8318	91.6955	22.112	0.662446	2.01146	2.48472	0.173176	2.15908	normal	0.270291	3.11725	normal	9.2404e-05	5.30028	up
	NNU_17849	Linoleate 9S-lipoxygenase 2	0.0229114	0.047958	0.0535475	0.105284	0.0779371	0.234105	2.78362	2.44782	3.22587	--	--	--	9.75459e-15	-7.11917	down	1.13606e-11	-4.45322	down
OPCL	NNU_09596	4-coumarate--CoA ligase-like 5	10.9051	12.6203	11.3171	10.6699	6.15471	10.1604	6.57271	4.73826	5.90495	0.997386	0.0729672	normal	0.0402252	-1.14113	down	0.0344154	-1.04671	down
	NNU_19524	4-coumarate--CoA ligase-like 5	55.214	21.9543	30.8004	38.7876	39.2857	30.0698	54.384	95.284	65.0507	0.265115	-0.648248	normal	0.0327053	1.26856	up	0.357042	0.642865	normal
OPR3	NNU_17372	12-oxophytodienoate reductase 3	41.2142	34.7781	24.412	36.4523	38.4125	31.6646	76.8325	71.1852	70.1117	1	-0.0357488	normal	0.0897578	-1.00537	normal	0.0412839	-1.02195	down
JA signaling
JAR1	NNU_16205	jasmonic acid-amino synthetase	4.10381	2.29001	2.24295	3.73442	5.95533	6.27353	11.4529	5.1206	8.46409	0.16641	0.87719	normal	0.0177176	-1.56642	down	0.383496	-0.664027	normal
JAZ	NNU_00012	jasmonate ZIM domain-containing protein	0.126832	0	0	0	0.313901	0.250259	5.10123	11.5117	1.80052	--	--	--	0.00225047	-7.73943	down	0.0176822	-5.3945	down
	NNU_01965	jasmonate ZIM domain-containing protein	0.930175	0.524501	0.0433832	3.48647	3.45794	1.58935	11.6897	8.60686	9.12943	0.00258197	2.68416	up	5.36174e-08	-4.46778	down	0.00929495	-1.76613	down
	NNU_05052	jasmonate ZIM domain-containing protein	56.3013	31.1777	21.311	49.8194	80.7894	63.0828	247.962	324.311	273.822	0.31879	0.825009	normal	4.22086e-08	-2.98258	down	1.07967e-05	-2.13659	down
	NNU_11760	jasmonate ZIM domain-containing protein	12.4514	10.47	8.14797	19.6917	41.5994	37.8416	333.715	279.17	234.893	0.0104728	1.65677	up	2.76812e-20	-4.79366	down	5.2255e-13	-3.11251	down
	NNU_17425	jasmonate ZIM domain-containing protein	134.877	89.1663	222.787	195.793	213.165	169.786	435.891	597.52	321.257	0.849839	0.385072	normal	0.0180929	-1.61823	down	0.0682883	-1.21042	normal
	NNU_22259	jasmonate ZIM domain-containing protein	7.44607	2.02316	2.2877	6.64081	13.5943	15.0096	64.5197	23.2778	48.8416	0.108642	1.58684	normal	0.000166125	-3.54632	down	0.0271306	-1.93436	down
	NNU_26276	jasmonate ZIM domain-containing protein	0.287781	1.64234	4.01861	1.23514	0.520983	0.104622	0.0257703	0.0336002	0.0297858	0.80262	-1.66456	normal	0.0292189	6.42339	up	0.109983	4.77982	normal
Cytokinin signaling
CRE1	NNU_14890	histidine kinase 4	6.82098	9.15633	6.935	5.01654	4.5182	4.39153	2.11625	1.67439	0.94006	0.172961	-0.707524	normal	1.18937e-05	2.34166	up	0.000982327	1.65667	up
AHP	NNU_15312	histidine-containing phosphotransfer peotein	16.9952	9.02025	9.27921	22.4704	26.6212	29.9509	35.478	38.2057	27.766	0.000425197	1.30126	up	0.00190398	-1.60488	down	0.734597	-0.281457	normal
	NNU_26048	histidine-containing phosphotransfer peotein	1.71085	2.47654	0.801158	2.69439	8.91115	9.24929	0.166994	0.649171	0	0.0972855	2.10108	normal	0.0510961	2.64554	normal	0.000217944	4.76498	up
ARR	NNU_19288	two-component response regulator ARR family	8.31607	8.20352	8.11506	10.5402	11.022	11.8472	17.2745	26.7089	13.4373	0.56934	0.460457	normal	0.0292203	-1.23407	down	0.238562	-0.752346	normal
GA biosynthesis
GA2ox	NNU_06530	gibberellin 2-beta-dioxygenase 1	0.234203	0.816093	0.270546	21.1612	20.5712	4.92219	29.5435	110.468	21.0377	0.000528246	5.23612	up	0.00733104	-7.01451	down	0.481337	-1.76375	normal
	NNU_12605	gibberellin 2-beta-dioxygenase 8	0.847793	0.23682	0.1444	1.22274	1.73304	1.84363	5.34013	1.36847	1.61085	0.031342	1.96386	up	0.151078	-2.78682	normal	0.691882	-0.79938	normal
	NNU_16063	gibberellin 2-beta-dioxygenase 1	0.577158	0.279322	0.275074	4.3435	4.94611	8.81508	42.1018	38.6223	25.3451	7.53164e-06	4.14756	up	1.33963e-26	-6.67564	down	1.22704e-08	-2.50534	down
GA20ox	NNU_26591	gibberellin 20 oxidase 1	1.28873	0.583943	0.675542	0.689235	0.380087	0.608455	0.177592	0.0913348	0.198352	0.941055	-0.617461	normal	0.0494143	2.55187	up	--	--	--
GA signaling
GID1	NNU_06858	gibberellin receptor GID1	33.8919	22.1334	12.2626	34.9635	44.8442	47.4313	84.0021	56.3051	92.815	0.100929	0.888118	normal	0.000410269	-1.78822	down	0.106926	-0.877258	normal
TF	NNU_16714	Transcription factor PIF	10.4437	6.76387	6.99884	8.72364	10.6991	10.2124	6.60071	3.37358	5.3942	0.931548	0.284171	normal	0.272198	0.818156	normal	0.0407977	1.12644	up
	NNU_20832	Transcription factor PIF	0	0.14117	0	0.626552	0.826314	0.0996016	3.8062	0.507909	3.08292	--	--	--	0.00471209	-6.4112	down	0.189365	-2.37882	normal
RGA1	NNU_24809	repressor of GA	1.8365	1.54244	1.14877	1.01001	1.2817	1.07662	0.450421	0.394158	0.463492	0.931548	-0.397502	normal	0.040723	1.78804	up	0.101369	1.41303	normal
	NNU_newGene_5503	repressor of GA	1.04992	0.824043	0.501206	0.285332	0.280825	0.226335	0.0716323	0	0.0754205	0.3836	-1.65686	normal	0.0016127	4.8164	up	--	--	--
BR biosynthesis
BR6ox	NNU_04439	cytochrome P450 85A1-like	5.21617	4.50376	3.79908	31.317	28.873	9.08646	23.6062	61.2253	15.034	0.0434789	2.3286	up	0.101062	-2.80536	normal	0.841066	-0.461605	normal
	NNU_07460	cytochrome P450 85A-like	15.6647	17.7599	7.49106	6.73099	5.03996	6.32978	5.09601	3.84953	2.32881	0.157163	-1.15647	normal	0.00926157	1.8461	up	0.376535	0.710538	normal
CPD	NNU_03810	cytochrome P450 90A1	198.086	366.067	196.137	169.883	180.658	117.243	75.4347	115.601	120.194	0.499079	-0.726877	normal	0.041718	1.32214	up	0.389656	0.616133	normal
	NNU_20908	cytochrome P450 90D2	2.91666	0.102425	1.18728	3.90212	1.15354	1.61846	9.83458	28.7429	11.4676	0.983862	0.62598	normal	0.010832	-3.55098	down	0.042436	-2.91244	down
DET2	NNU_03747	steroid 5-alpha-reductase DET2	1.60243	0.840106	0.553826	1.39364	1.53817	1.41263	2.82113	7.18186	3.63752	--	--	--	0.0455874	-2.29992	down	0.120719	-1.74557	normal
BR signaling
BRI1	NNU_03120	brassinosteroid receptor	4.29395	0.913137	1.0084	4.97287	5.71755	6.62701	72.9332	8.73189	62.4081	0.0230051	1.51068	up	0.00874154	-4.56835	down	0.077008	-3.03335	normal
	NNU_20592	brassinosteroid receptor	0.383704	0.144311	0.119451	0.695093	0.845743	0.958738	2.5455	0.581194	1.04508	0.0228081	2.00559	up	0.113773	-2.74305	normal	0.696379	-0.713057	normal
Ethylene biosynthesis
ACO	NNU_14757	1-aminocyclopropane-1-carboxylate oxidase homolog 1-like	26.6715	27.6252	18.6222	16.2607	16.4964	20.9911	8.46944	3.63004	17.0117	0.621265	-0.435648	normal	0.0158312	1.33337	up	0.193225	0.922817	normal
	NNU_20372	1-aminocyclopropane-1-carboxylate oxidase-like	26.7813	14.9181	27.0255	100.165	145.371	130.517	825.292	128.336	526.943	2.76375e-12	2.43739	up	0.00834189	-4.45095	down	0.218072	-1.98567	normal
SAM	NNU_25903	S-adenosyl-L-methionine synthetase	269.848	178.286	258.117	550.849	598.606	522.815	1116.37	827.535	678.753	0.110515	1.21467	normal	0.0236858	-1.94623	down	0.547655	-0.708205	normal
Ethylene signaling
CTR1	NNU_14671	serine/threonine-protein kinase CTR1	0.0248943	0	0	0.0298221	0	0.0975105	2.60856	1.87734	1.3579	--	--	--	3.80987e-09	-7.93798	down	5.27687e-09	-5.90887	down
	NNU_25143	serine/threonine-protein kinase CTR1	3.27408	1.94863	1.62955	3.13876	3.22941	3.21441	7.97278	4.52115	5.50069	0.677384	0.484375	normal	0.014218	-1.41475	down	0.1012	-0.907729	normal
EBF	NNU_17769	EIN3-binding F-box protein	0.0658421	0.0151547	0.0169833	0.160645	0.226556	0.255967	0.569905	0.227265	0.558206	--	--	--	0.00119156	-4.57346	down	0.521894	-1.0457	normal
ERF	NNU_00096	ethylene-responsive transcription factor	1.0704	1.05228	0.409136	0.954328	1.71862	2.52767	3.18691	3.08117	6.3196	0.525804	1.0804	normal	0.0140763	-2.3206	down	0.198827	-1.21519	normal
	NNU_03013	ethylene-responsive transcription factor	0.793337	0.180252	0.902918	1.99127	2.52337	2.41294	3.32327	1.57487	2.64736	0.0250236	1.9673	up	0.0775782	-1.92287	normal	0.980041	0.0713259	normal
	NNU_06013	ethylene-responsive transcription factor	3.88792	2.26779	3.49302	12.1555	6.91597	10.3492	36.4738	53.3765	149.728	0.00672177	1.67769	up	0.0161276	-4.69075	down	0.122752	-2.99006	normal
	NNU_07560	ethylene-responsive transcription factor	13.5989	19.2198	10.7415	9.12608	7.72433	4.15339	19.5524	32.7899	20.5922	0.155055	-1.04877	normal	0.364041	-0.747975	normal	0.00174649	-1.77854	down
	NNU_10423	ethylene-responsive transcription factor	7.31442	0.932433	0.408305	2.59299	6.54366	5.23068	36.0389	7.03253	22.6316	0.87863	0.928313	normal	0.019084	-3.29734	down	0.0883815	-2.34473	normal
	NNU_11750	ethylene-responsive transcription factor	0.712437	0.0879229	0.0953056	0.166745	2.16826	1.90584	9.59965	10.6468	4.27909	--	--	--	2.22654e-06	-5.2095	down	0.00380809	-2.55944	down
	NNU_13613	ethylene-responsive transcription factor	68.2724	41.9399	33.3234	52.72	91.5596	67.3847	164.514	99.2561	192.316	0.532814	0.707452	normal	0.00664498	-1.77502	down	0.111676	-1.04306	normal
	NNU_16196	ethylene-responsive transcription factor	6.50657	1.08466	2.01267	3.24623	8.0243	6.56331	12.4038	6.74833	14.3872	0.712212	0.91761	normal	0.0253632	-1.76728	down	0.292303	-0.825337	normal
	NNU_20056	ethylene-responsive transcription factor	15.1666	3.04831	2.23738	11.1355	23.9925	21.469	108.644	53.0794	125.762	0.319732	1.35812	normal	3.26264e-06	-3.68055	down	0.0012647	-2.29954	down
	NNU_20385	ethylene-responsive transcription factor	86.2495	71.6756	76.6244	85.1564	88.5206	43.4806	150.304	176.962	136.242	0.981464	-0.183331	normal	0.113409	-0.970088	normal	0.0254518	-1.1326	down
	NNU_21670	ethylene-responsive transcription factor	4.79084	11.099	18.6473	12.4874	1.95785	3.26488	0.891152	1.0911	0.417164	0.874219	-0.953425	normal	0.0132908	3.60237	up	0.279092	2.66798	normal
	NNU_22308	ethylene-responsive transcription factor	48.918	16.0633	25.1546	33.9706	61.214	54.1573	137.764	78.57	101.647	0.654495	0.710289	normal	0.000608783	-1.79498	down	0.030009	-1.06033	down
	NNU_22460	ethylene-responsive transcription factor	20.7742	13.7604	21.1827	26.592	33.1569	37.8395	72.738	30.9674	58.3028	0.0991523	0.790078	normal	0.0201731	-1.5729	down	0.305915	-0.756508	normal
	NNU_24727	ethylene-responsive transcription factor	1.1161	1.90309	1.56822	2.13659	2.90683	6.09761	3.39283	5.89895	11.1717	0.543949	1.0279	normal	0.0437444	-2.64919	down	0.234271	-1.59769	normal
	NNU_26403	ethylene-responsive transcription factor	0.878596	2.83157	6.11715	106.677	44.5194	34.2668	16.0422	59.0849	2.63385	0.00677508	4.25665	up	0.332239	-3.03537	normal	0.497247	1.23808	normal
ETR2	NNU_18713	ethylene receptor-like	0.78639	0.349968	0.614021	1.23682	0.688696	0.539167	2.11579	1.71657	2.93069	0.943607	0.512388	normal	0.0228605	-2.0108	down	0.0663506	-1.47826	normal
	NNU_20013	protein EIN4	0.538359	0.414155	0.697738	3.42907	1.65703	4.53569	99.4656	51.5416	129.131	0.0080722	2.61219	up	8.72577e-15	-7.48641	down	1.3457e-08	-4.84683	down
SA biosynthesis
PAL	NNU_03827	phenylalanine ammonia-lyase	26.7666	25.9347	14.9996	69.5633	118.359	104.002	161.052	57.9199	90.5973	5.77906e-06	2.07283	up	0.0203502	-2.19599	down	0.953005	-0.0977926	normal
	NNU_04106	phenylalanine ammonia-lyase	23.2431	38.5373	25.6807	189.18	252.693	100.532	393.512	1281.55	290.966	0.00414625	2.5898	up	0.0294165	-4.49799	down	0.362576	-1.89076	normal
	NNU_05129	phenylalanine ammonia-lyase	12.9821	1.34161	1.93904	5.67992	18.9312	12.4708	129.023	22.3903	76.7975	0.778681	1.15417	normal	0.0193454	-3.79779	down	0.105223	-2.61869	normal
	NNU_21321	phenylalanine ammonia-lyase 1	22.5487	25.1272	24.7558	43.1627	61.5305	63.1806	104.463	25.007	71.7989	0.0015257	1.19803	up	0.175626	-1.49379	normal	0.862099	-0.268366	normal
SA signaling
PR-1	NNU_02542	pathogenesis-related protein 1	0.349636	0.139213	0.311529	1.71116	1.65995	3.84642	163.326	97.121	183.103	--	--	--	2.33343e-25	-9.33022	down	6.9571e-16	-5.99467	down
	NNU_07869	pathogenesis-related protein 1-like	50.7879	24.0465	5.95593	20.2165	100.425	45.4378	602.947	114.097	441.512	0.888389	0.983381	normal	0.00764024	-3.93119	down	0.0475407	-2.92248	down
	NNU_07884	pathogenesis-related protein 1-like	0	0	0	1.01537	0.387574	0	31.6633	23.5468	28.2676	--	--	--	6.71734e-13	-1.77453	down	4.82206e-12	-6.2351	down
	NNU_14780	pathogenesis-related protein 1	5.7665	8.22442	2.39001	25.835	16.2242	25.8197	2.38124	0.355438	5.94243	0.000520504	2.0553	up	0.611793	0.847571	normal	8.86072e-06	2.92692	up
	NNU_23196	pathogenesis-related protein 1	1.71351	0.912422	0.426183	0.787448	4.68796	5.89664	298.156	37.0613	159.754	0.370958	2.31731	normal	0.00046041	-7.5725	down	0.0118724	-5.22642	down
	NNU_24784	pathogenesis-related protein 1-like	14.2757	2.12518	1.97028	12.9937	35.0027	39.9537	364.186	107.355	165.613	0.0806366	2.25935	normal	0.000535866	-5.15666	down	0.0396087	-2.87262	down
TGA2	NNU_11598	transcription factor TGA2-like	0.216925	0	0	1.40618	1.57818	0.456194	5.52578	3.1988	1.54728	0.00280887	3.96301	up	8.99263e-05	-5.52275	down	0.221978	-1.5445	normal
	NNU_newGene_5572	transcription factor TGA2-like	15.5028	4.95144	6.61613	2.16979	2.50365	7.85484	0.000402462	1.42245	1.71423e-09	0.763301	-1.11488	normal	0.00494589	4.31587	up	0.131239	3.21611	normal
