# Supplementary material for: Transcriptomic analysis identifies the key genes involved in stamen petaloid in lotus (Nelumbo nucifera)
Source: BMC Genomics. 2018 Jul 27;19:554. doi: 10.1186/s12864-018-4950-0 (PMC6062958; doi:10.1186/s12864-018-4950-0)
Supplement: Supplementary file 4 — Floral organ homeotic genes. (XLSX 12 kb) [file 12864_2018_4950_MOESM4_ESM.xlsx]

## Sheet: Additional file 5
Additional file 4. Twelve floral hormeotic genes
#ID	gene_name	P1_FPKM	P2_FPKM	P3_FPKM	Sp1_FPKM	Sp2_FPKM	Sp3_FPKM	St1_FPKM	St2_FPKM	St3_FPKM	P2_P3_P1_vs_Sp3_Sp2_Sp1_FDR	P2_P3_P1_vs_Sp3_Sp2_Sp1_log2FC	P2_P3_P1_vs_Sp3_Sp2_Sp1_regulated	St3_St2_St1_vs_P2_P3_P1_FDR	St3_St2_St1_vs_P2_P3_P1_log2FC	St3_St2_St1_vs_P2_P3_P1_regulated	St3_St2_St1_vs_Sp3_Sp2_Sp1_FDR	St3_St2_St1_vs_Sp3_Sp2_Sp1_log2FC	St3_St2_St1_vs_Sp3_Sp2_Sp1_regulated	annotation
NNU_01653	AGL15	2.54211	1.92708	2.44652	5.5374	4.95463	3.1417	6.6935	6.51796	6.61715	0.152014	1.11116	normal	0.032196	-1.63691	down	0.5917	-0.504233	normal	PREDICTED: MADS-box transcription factor 23-like isoform X2 [Nelumbo nucifera]
NNU_04430	AP1/CAL	23.6657	23.1109	13.5415	12.965	15.2812	24.8176	12.36	5.91162	8.08964	0.994054	-0.182768	normal	0.0348017	1.26964	up	0.125772	1.11215	normal	PREDICTED: truncated transcription factor CAULIFLOWER A [Nelumbo nucifera]
NNU_05169	SVP	7.43725	4.86208	3.7047	11.3795	9.50317	11.0759	4.131	1.48243	2.51648	0.103922	0.995805	normal	0.291355	1.02926	normal	0.000337816	2.04845	up	PREDICTED: MADS-box protein SVP isoform X2 [Nelumbo nucifera]
NNU_07467	AGL8	10.7752	28.8041	19.9333	4.86981	5.43157	5.71667	15.148	7.91769	11.0956	0.0319654	-1.87476	down	0.282115	0.904199	normal	0.171492	-0.944522	normal	PREDICTED: agamous-like MADS-box protein AGL8-like [Cucumis sativus]
NNU_08847	AGL6 like	147.28	129.91	144.068	40.6606	38.7084	44.9459	41.476	24.4769	28.344	1.0281e-06	-1.78271	down	4.98078e-06	2.26023	up	0.450207	0.501501	normal	truncated MADS-box transcription factor [Pseudotsuga menziesii]
NNU_09213	AGL80	0.0829216	0.0595734	0.132355	0.281016	0.447404	0.738277	7.62244	1.60269	2.3225	--	--	--	0.0178568	-6.29307	down	0.185534	-3.17035	normal	PREDICTED: agamous-like MADS-box protein AGL80 [Nelumbo nucifera]
NNU_10192	AG	0.415164	1.92486	0.880103	103.726	96.5477	53.7814	280.918	188.116	189.072	5.84722e-16	6.12113	up	9.67402e-36	-7.47679	down	0.0103839	-1.33315	down	AG, partial [Nelumbo nucifera]
NNU_17043	AP2	50.1564	36.3407	33.5357	34.4094	43.3378	52.9	23.5486	11.0652	26.7054	0.997386	0.105744	normal	0.103695	0.954107	normal	0.0271306	1.08511	up	PREDICTED: floral homeotic protein APETALA 2-like isoform X2 [Nelumbo nucifera]
NNU_22200	AGL6	6.81395	8.83554	4.4454	7.85024	6.91042	10.4327	0.484309	0.179911	0.312411	0.963162	0.34217	normal	2.26134e-06	4.57319	up	6.69847e-10	4.94073	up	PREDICTED: truncated transcription factor CAULIFLOWER D-like isoform X1 [Nelumbo nucifera]
NNU_22830	AGL15	0.11807	0.0910048	0.183544	1.39565	2.31482	0.658351	6.96532	9.70763	4.38804	0.00963766	3.67181	up	2.92107e-11	-5.94022	down	0.00239541	-2.24659	down	PREDICTED: agamous-like MADS-box protein AGL15 isoform X1 [Nelumbo nucifera]
NNU_26581	AGL6 like	249.638	198.321	281.521	33.427	18.5722	24.0672	22.4346	10.3582	15.0207	7.71276e-21	-3.42422	down	2.66157e-14	3.87772	up	0.5917	0.476015	normal	MADS-box transcription factor [Larix sibirica]
NNU_26656	AG	0.194457	1.50524	0.419423	23.7551	25.4417	10.275	82.9997	175.036	55.9028	3.88307e-08	5.11984	up	5.69397e-06	-7.45143	down	0.107742	-2.31396	normal	PREDICTED: floral homeotic protein AGAMOUS-like [Nelumbo nucifera]
