# Supplementary material for: Transcriptomic analysis identifies the key genes involved in stamen petaloid in lotus (Nelumbo nucifera)
Source: BMC Genomics. 2018 Jul 27;19:554. doi: 10.1186/s12864-018-4950-0 (PMC6062958; doi:10.1186/s12864-018-4950-0)
Supplement: Supplementary file 5 — 225 TFs. (XLSX 77 kb) [file 12864_2018_4950_MOESM5_ESM.xlsx]

## Sheet: Additional file 4
Additianl file 5. 225 TFs
#ID	P1_FPKM	P2_FPKM	P3_FPKM	P_FPKM mean	Sp1_FPKM	Sp2_FPKM	Sp3_FPKM	Sp_FPKM mean	St1_FPKM	St2_FPKM	St3_FPKM	St_FPKM mean	P2_P3_P1_vs_Sp3_Sp2_Sp1_FDR	P2_P3_P1_vs_Sp3_Sp2_Sp1_log2FC	P2_P3_P1_vs_Sp3_Sp2_Sp1_regulated	St3_St2_St1_vs_P2_P3_P1_FDR	St3_St2_St1_vs_P2_P3_P1_log2FC	St3_St2_St1_vs_P2_P3_P1_regulated	St3_St2_St1_vs_Sp3_Sp2_Sp1_FDR	St3_St2_St1_vs_Sp3_Sp2_Sp1_log2FC	St3_St2_St1_vs_Sp3_Sp2_Sp1_regulated	annotation
NNU_00096	1.0704	1.05228	0.409136	0.843937	0.954328	1.71862	2.52767	1.73354	3.18691	3.08117	6.3196	4.19589	0.525804	1.0804	normal	0.0140763	-2.3206	down	0.198827	-1.21519	normal	PREDICTED: ethylene-responsive transcription factor ERF021 [Nelumbo nucifera]
NNU_00285	0.602982	3.46784	10.9704	5.01374	0.525651	8.3195	5.63459	4.82658	20.4179	27.4459	22.2137	23.3592	--	--	--	0.0465064	-2.55295	down	0.0344844	-2.61963	down	PREDICTED: transcription factor IBH1 [Nelumbo nucifera]
NNU_00413	12.9119	21.7885	32.3048	22.335	14.8649	16.2548	7.1859	12.7685	0.996123	0.165839	0.785286	0.649083	0.679532	-0.778273	normal	6.6779e-07	5.12432	up	2.64585e-10	4.37344	up	PREDICTED: NAC domain-containing protein 19-like [Nelumbo nucifera]
NNU_00461	3.67103	1.37386	1.58066	2.20852	9.97661	9.66641	12.0112	10.5514	30.5955	8.37809	18.2061	19.0599	4.32779e-06	2.27664	up	0.0117258	-3.13409	down	0.501242	-0.833196	normal	PREDICTED: myb-related protein MYBAS2-like [Nelumbo nucifera]
NNU_00569	0.641071	0.0997315	0.147418	0.296073	0.969412	2.41302	1.51358	1.632	11.9031	4.17943	8.42282	8.16845	0.0229572	2.49068	up	7.58438e-06	-4.90435	down	0.0124371	-2.39006	down	PREDICTED: AP2/ERF and B3 domain-containing transcription factor RAV1-like [Nelumbo nucifera]
NNU_00757	11.7828	5.84595	5.88675	7.8385	15.9266	23.6345	18.1913	19.2508	28.2568	17.6058	29.5467	25.1364	0.027485	1.28255	up	0.011169	-1.70372	down	0.657163	-0.397833	normal	PREDICTED: transcription factor MYB114-like [Nelumbo nucifera]
NNU_00863	15.9567	13.9861	16.5988	15.5139	9.31184	9.50011	8.61817	9.14337	7.2768	6.43906	5.35493	6.35693	0.115974	-0.73526	normal	0.0146474	1.31938	up	0.348801	0.607036	normal	PREDICTED: protein FAR1-RELATED SEQUENCE 4-like [Nelumbo nucifera]
NNU_00945	0	0.0501312	0.0308224	0.0269846	0.239117	0.381081	0.587518	0.402572	1.9427	0.911102	2.09329	1.64903	--	--	--	1.03764e-07	-7.53342	down	0.0353759	-2.03862	down	PREDICTED: uncharacterized protein LOC104611575 [Nelumbo nucifera]
NNU_00957	16.4017	12.6151	17.2024	15.4064	18.4987	17.1369	16.1896	17.2751	32.1943	30.1712	36.1955	32.8537	0.993529	0.135637	normal	0.0444206	-1.11032	down	0.0569131	-0.951831	normal	PREDICTED: trihelix transcription factor ASIL1 [Nelumbo nucifera]
NNU_01295	113.646	122.557	103.283	113.162	41.4834	57.0898	58.5277	52.367	30.4911	38.5505	28.0342	32.3586	0.0267311	-1.10943	down	0.00274434	1.72064	up	0.322223	0.634134	normal	PREDICTED: zinc finger protein CONSTANS-LIKE 13-like isoform X1 [Nelumbo nucifera]
NNU_01367	2.42238	0.781255	1.05618	1.41994	3.60471	4.22246	4.18731	4.00483	9.17633	6.88524	12.7728	9.61146	0.0396986	1.45383	up	1.67537e-05	-2.77168	down	0.0257016	-1.29533	down	PREDICTED: WRKY transcription factor 22-like [Nelumbo nucifera]
NNU_01632	3.06056	1.40814	1.11235	1.86035	7.68427	7.88158	10.1662	8.57735	42.8827	10.5334	48.3941	33.9367	0.000268192	2.21371	up	0.00247172	-4.2288	down	0.12772	-1.9907	normal	PREDICTED: heat stress transcription factor B-3-like [Nelumbo nucifera]
NNU_01653	2.54211	1.92708	2.44652	2.30524	5.5374	4.95463	3.1417	4.54458	6.6935	6.51796	6.61715	6.60954	0.152014	1.11116	normal	0.032196	-1.63691	down	0.5917	-0.504233	normal	PREDICTED: MADS-box transcription factor 23-like isoform X2 [Nelumbo nucifera]
NNU_01718	0.0508897	0.0681475	0.181523	0.100187	1.32797	4.56275	2.30684	2.73252	16.5766	2.68815	7.87189	9.04556	0.00102794	5.77205	up	0.00848323	-6.87929	down	0.663353	-1.0754	normal	PREDICTED: transcription factor HEC3-like [Nelumbo nucifera]
NNU_01940	9.00623	10.7684	8.37713	9.38392	18.7088	18.4511	23.1272	20.0957	8.66008	5.21443	15.2269	9.70047	0.00513219	1.11621	up	0.967459	-0.055698	normal	0.0305376	1.08544	up	PREDICTED: transcription factor ICE1 [Nelumbo nucifera]
NNU_01959	1.11463	0.500738	0.460824	0.692064	1.13072	1.10143	1.40484	1.21233	3.38046	2.00169	3.93029	3.10415	0.739502	0.815801	normal	0.0160402	-2.18995	down	0.118084	-1.35134	normal	PREDICTED: transcription factor bHLH137-like isoform X1 [Nelumbo nucifera]
NNU_02286	0.943444	0.0554589	0.184756	0.394553	1.95536	1.83939	2.27539	2.02338	3.31515	7.70603	6.36679	5.79599	0.00566586	2.42259	up	2.41493e-06	-3.91828	down	0.0446157	-1.47839	down	PREDICTED: transcription factor MYB46-like [Nelumbo nucifera]
NNU_02357	2.00396	0.359591	1.11887	1.16081	55.6604	55.5825	14.4248	41.8892	427.254	576.828	312.312	438.798	0.000310702	5.01814	up	1.11594e-40	-8.46101	down	3.28648e-12	-3.42588	down	PREDICTED: myb-related protein 340-like [Nelumbo nucifera]
NNU_02391	1.17476	0.871379	0.45114	0.832427	1.2499	2.04598	1.85458	1.71682	7.23461	1.97399	10.0563	6.42163	0.277466	1.25112	normal	0.0255666	-2.92594	down	0.207508	-1.64921	normal	PREDICTED: uncharacterized protein LOC104593221 isoform X2 [Nelumbo nucifera]
NNU_02758	0.67648	0.445166	0.40021	0.507285	1.76062	1.02713	2.70591	1.83122	82.3138	48.1362	81.8554	70.7685	0.100221	1.97407	normal	1.15538e-30	-7.21595	down	5.63401e-21	-5.2177	down	PREDICTED: zinc finger AN1 and C2H2 domain-containing stress-associated protein 16 [Nelumbo nucifera]
NNU_03013	0.793337	0.180252	0.902918	0.625502	1.99127	2.52337	2.41294	2.30919	3.32327	1.57487	2.64736	2.51516	0.0250236	1.9673	up	0.0775782	-1.92287	normal	0.980041	0.0713259	normal	PREDICTED: ethylene-responsive transcription factor RAP2-11 [Nelumbo nucifera]
NNU_03222	0.0206314	0.0143371	0.0159182	0.0169622	0.0955452	0.198898	0.160701	0.151715	1.04571	0.41412	0.746995	0.735608	--	--	--	5.93189e-06	-6.879	down	0.0353552	-2.33023	down	PREDICTED: NAC domain-containing protein 45 isoform X1 [Nelumbo nucifera]
NNU_03249	1.72125	0.622508	0.414851	0.919536	5.27872	8.90608	6.93446	7.03976	42.5207	13.4968	23.3917	26.4697	6.95227e-09	2.95687	up	0.000155218	-4.85687	down	0.10095	-1.87652	normal	PREDICTED: putative Myb family transcription factor At1g14600 [Nelumbo nucifera]
NNU_03271	4.64377	3.13983	3.452	3.7452	5.41445	8.24628	7.64032	7.10035	2.71655	2.42326	1.86416	2.33466	0.15817	0.92544	normal	0.542338	0.672563	normal	0.00668412	1.62147	up	PREDICTED: transcription factor bHLH111 isoform X1 [Nelumbo nucifera]
NNU_03362	0.420513	1.01836	1.51326	0.984045	1.58087	1.56562	1.41251	1.51967	35.46	20.5453	40.3693	32.1249	0.838294	0.622937	normal	1.32729e-12	-5.08782	down	1.01911e-10	-4.43816	down	PREDICTED: uncharacterized protein LOC104612781 [Nelumbo nucifera]
NNU_03430	4.05845	0.843957	1.0387	1.98037	4.28497	7.57456	7.89441	6.58465	34.9716	8.32563	27.5996	23.6323	0.0377462	1.71619	up	0.00591889	-3.58716	down	0.137933	-1.84611	normal	PREDICTED: myb-related protein Myb4-like [Nelumbo nucifera]
NNU_03457	17.5193	13.3694	17.1633	16.0173	17.4492	25.5279	22.4656	21.8142	54.4588	56.4458	41.0157	50.6401	0.719234	0.427011	normal	0.00349609	-1.54964	down	0.0237596	-1.09997	down	PREDICTED: transcription factor bHLH104-like [Nelumbo nucifera]
NNU_03498	8.57687	6.86741	2.93401	6.12609	1.94294	3.5287	3.21072	2.89412	15.4359	6.6562	11.3832	11.1584	0.44699	-1.07948	normal	0.429904	-0.73436	normal	0.0167067	-1.7897	down	PREDICTED: GRF1-interacting factor 1-like [Nelumbo nucifera]
NNU_03919	33.1331	22.3036	17.1583	24.1983	12.455	11.5831	14.798	12.9454	4.72241	5.70324	9.04751	6.49105	0.254566	-0.909215	normal	0.00506797	1.86643	up	0.225678	0.979168	normal	PREDICTED: GATA transcription factor 20-like [Nelumbo nucifera]
NNU_04165	4.82725	8.16259	9.02491	7.33825	8.09366	5.17912	2.06598	5.11292	1.13108	1.75965	2.68545	1.85873	0.879654	-0.523584	normal	0.00866825	1.9793	up	0.24758	1.47572	normal	PREDICTED: uncharacterized protein LOC104610655 [Nelumbo nucifera]
NNU_04228	1.05656	0.679237	0.601009	0.778936	1.02024	1.88403	1.53498	1.47975	3.94566	2.02116	2.10563	2.69082	0.559237	0.856393	normal	0.0465064	-1.72818	down	0.354713	-0.847412	normal	PREDICTED: uncharacterized protein LOC104588253 isoform X1 [Nelumbo nucifera]
NNU_04365	36.6181	8.61288	3.47481	16.2353	17.0939	28.6031	34.5918	26.7629	4.58546	1.05137	9.44064	5.02582	0.948796	0.671783	normal	0.57622	1.66949	normal	0.000424017	2.36495	up	PREDICTED: zinc finger protein CONSTANS-LIKE 2 [Nelumbo nucifera]
NNU_04430	23.6657	23.1109	13.5415	20.106	12.965	15.2812	24.8176	17.6879	12.36	5.91162	8.08964	8.78709	0.994054	-0.182768	normal	0.0348017	1.26964	up	0.125772	1.11215	normal	PREDICTED: truncated transcription factor CAULIFLOWER A [Nelumbo nucifera]
NNU_04884	2.6805	1.40738	0.597593	1.56183	2.79189	5.65668	5.55849	4.66902	1.69289	0.991299	1.42898	1.37106	0.0206072	1.70646	up	1	-0.0128693	normal	0.0251159	1.7171	up	PREDICTED: NAC domain-containing protein 7 [Nelumbo nucifera]
NNU_04970	12.456	9.55071	22.3927	14.7998	7.8887	17.469	6.22559	10.5278	5.75513	3.94263	5.64668	5.11481	0.94039	-0.518554	normal	0.0485889	1.47928	up	0.430662	0.986992	normal	PREDICTED: B3 domain-containing protein Os03g0120900-like [Nelumbo nucifera]
NNU_05105	0.408174	0.191828	0.319347	0.30645	3.30709	2.69449	1.84424	2.61527	10.6683	17.6768	9.25769	12.5343	3.97135e-05	3.12485	up	3.05933e-12	-5.41457	down	0.000404928	-2.27112	down	PREDICTED: myb-related protein Zm38-like [Nelumbo nucifera]
NNU_05108	3.61447	4.71201	2.02536	3.45061	10.3048	6.86481	7.83378	8.33446	9.37931	7.35097	6.77792	7.83607	0.0344674	1.28873	up	0.144269	-1.20704	normal	0.945922	0.102271	normal	PREDICTED: myb-related protein Myb4-like [Nelumbo nucifera]
NNU_05169	7.43725	4.86208	3.7047	5.33468	11.3795	9.50317	11.0759	10.6529	4.131	1.48243	2.51648	2.70997	0.103922	0.995805	normal	0.291355	1.02926	normal	0.000337816	2.04845	up	PREDICTED: MADS-box protein SVP isoform X2 [Nelumbo nucifera]
NNU_05313	8.39064	5.25595	4.10257	5.91639	5.96802	8.52269	10.0546	8.18176	5.12028	3.424	2.51176	3.68535	0.723823	0.488666	normal	0.442734	0.677239	normal	0.0390916	1.18944	up	PREDICTED: transcription factor bHLH110-like isoform X1 [Nelumbo nucifera]
NNU_05349	0.169272	0.290661	0.193762	0.217898	1.20045	0.911948	0.975823	1.02941	1.44928	0.31543	0.513755	0.759487	0.0230769	2.32849	up	--	--	--	0.81763	0.428973	normal	PREDICTED: transcription factor HBI1-like isoform X1 [Nelumbo nucifera]
NNU_05519	9.99242	12.4514	7.35152	9.93178	8.49837	10.9977	12.5664	10.6875	3.63523	2.45768	6.88365	4.32552	0.997386	0.114032	normal	0.0429221	1.19771	up	0.0052258	1.3366	up	PREDICTED: B3 domain-containing protein Os03g0622200-like isoform X2 [Nelumbo nucifera]
NNU_05523	0.0831417	0	0	0.0277139	0.139614	0.124732	0.109065	0.12447	0.955263	0.909821	1.93768	1.26759	--	--	--	9.00144e-06	-5.63235	down	0.000845902	-3.38834	down	PREDICTED: B3 domain-containing protein Os01g0723500-like [Nelumbo nucifera]
NNU_05829	15.859	11.3677	8.23819	11.8216	20.291	27.8109	33.6419	27.2479	30.6	28.5304	30.2915	29.8073	0.0173939	1.17374	up	0.0212965	-1.32645	down	0.905586	-0.129512	normal	PREDICTED: transcription factor bHLH147-like [Nelumbo nucifera]
NNU_05834	5.77785	4.91318	3.25118	4.6474	7.67595	12.838	14.408	11.6406	9.93092	5.51557	9.57076	8.33909	0.0173462	1.32092	up	0.280754	-0.854725	normal	0.531667	0.491323	normal	PREDICTED: probable WRKY transcription factor 23 [Nelumbo nucifera]
NNU_05905	0.59319	3.11412	0.424897	1.3774	0.756663	0.816836	1.72232	1.09861	0.17555	0	0.191947	0.122499	0.997386	-0.34839	normal	--	--	--	0.00701263	3.20232	up	PREDICTED: myb-related protein P-like [Nelumbo nucifera]
NNU_06013	3.88792	2.26779	3.49302	3.21624	12.1555	6.91597	10.3492	9.80692	36.4738	53.3765	149.728	79.8593	0.00672177	1.67769	up	0.0161276	-4.69075	down	0.122752	-2.99006	normal	PREDICTED: ethylene-responsive transcription factor ERF003-like [Nelumbo nucifera]
NNU_06042	0.994157	0.803035	0.736195	0.844462	2.45188	2.08268	2.99584	2.51013	3.80757	1.96587	1.49263	2.42202	0.0443664	1.58128	up	0.124733	-1.53133	normal	0.97347	0.0738777	normal	PREDICTED: myb family transcription factor APL isoform X1 [Nelumbo nucifera]
NNU_06330	24.7906	15.1071	11.483	17.1269	18.9718	25.8241	26.2174	23.6711	50.1003	29.2996	42.3753	40.5917	0.677613	0.474323	normal	0.0170114	-1.27175	down	0.152909	-0.773818	normal	PREDICTED: transcription factor MYB1R1-like [Nelumbo nucifera]
NNU_06594	9.24755	5.81269	4.94833	6.66952	11.8672	15.3544	17.8762	15.0326	25.2293	6.1365	26.8324	19.3994	0.0275899	1.14129	up	0.192659	-1.53446	normal	0.808008	-0.367395	normal	PREDICTED: probable WRKY transcription factor 71 [Nelumbo nucifera]
NNU_07138	19.8668	12.1548	6.32658	12.7827	24.0618	27.3882	22.8391	24.763	119.594	76.0854	88.1972	94.6254	0.079898	0.926984	normal	1.49257e-09	-2.89021	down	3.2227e-06	-1.94177	down	PREDICTED: transcription factor MYB1R1-like [Nelumbo nucifera]
NNU_07192	76.3055	47.4057	34.4903	52.7338	71.405	80.795	94.6218	82.2739	192.72	99.3087	114.722	135.584	0.285034	0.642236	normal	0.043668	-1.35254	down	0.317173	-0.686799	normal	PREDICTED: homeobox-leucine zipper protein HAT5-like [Nelumbo nucifera]
NNU_07209	1.61674	0.476469	0.503053	0.865419	0.665278	1.94349	1.79316	1.46731	7.50015	3.11509	10.5813	7.06553	0.876491	0.764515	normal	0.00473369	-3.07933	down	0.0327378	-2.28942	down	PREDICTED: probable WRKY transcription factor 72 isoform X1 [Nelumbo nucifera]
NNU_07264	9.84884	7.16241	6.36628	7.79251	12.9357	16.0013	20.2184	16.3851	8.11167	4.5431	9.88346	7.51274	0.0206406	1.08059	up	0.977242	0.0451557	normal	0.0338831	1.15064	up	PREDICTED: myb-related protein 306-like [Nelumbo nucifera]
NNU_07308	27.2233	11.3084	6.54752	15.0264	30.0002	36.205	48.3303	38.1785	77.3293	43.1285	40.964	53.8073	0.0575716	1.35176	normal	0.0192174	-1.81726	down	0.617355	-0.443001	normal	PREDICTED: NAC domain-containing protein 100-like [Nelumbo nucifera]
NNU_07316	96.3554	112.2	106.859	105.138	84.7133	73.6057	62.4322	73.5837	32.4054	52.4498	25.8754	36.9102	0.54014	-0.530707	normal	0.00402775	1.54921	up	0.0384555	1.03859	up	PREDICTED: transcription factor MYB34-like [Nelumbo nucifera]
NNU_07432	1.45808	7.06202	4.12919	4.21643	2.40902	2.06608	0.0930391	1.52271	0.000103762	9.62241e-05	0.210951	0.0703837	0.591457	-1.46129	normal	0.000511172	6.13607	up	0.0533315	4.69718	normal	PREDICTED: transcription factor TCP2-like [Nelumbo nucifera]
NNU_07467	10.7752	28.8041	19.9333	19.8376	4.86981	5.43157	5.71667	5.33935	15.148	7.91769	11.0956	11.3871	0.0319654	-1.87476	down	0.282115	0.904199	normal	0.171492	-0.944522	normal	PREDICTED: agamous-like MADS-box protein AGL8-like [Cucumis sativus]
NNU_07517	24.3082	25.0477	29.3714	26.2424	20.3206	22.4042	18.6513	20.4587	6.70659	7.25093	12.4205	8.79268	0.823301	-0.329734	normal	0.00209594	1.56325	up	0.00569215	1.25711	up	PREDICTED: transcription factor bHLH49 [Nelumbo nucifera]
NNU_07560	13.5989	19.2198	10.7415	14.5201	9.12608	7.72433	4.15339	7.00127	19.5524	32.7899	20.5922	24.3115	0.155055	-1.04877	normal	0.364041	-0.747975	normal	0.00174649	-1.77854	down	PREDICTED: ethylene-responsive transcription factor ERF110-like [Nelumbo nucifera]
NNU_07628	2.88577	3.02742	3.329	3.08073	4.57336	3.58832	3.08515	3.74894	8.00027	11.625	6.94436	8.85654	0.991568	0.257049	normal	0.0435509	-1.56861	down	0.0597237	-1.29114	normal	PREDICTED: AP2/ERF and B3 domain-containing transcription factor RAV1-like [Nelumbo nucifera]
NNU_07714	0.366506	0.073455	0.163946	0.201302	0.705373	0.549694	1.38757	0.880879	4.13648	1.1946	5.12253	3.48454	--	--	--	0.00176936	-4.31594	down	0.12355	-1.96356	normal	PREDICTED: transcription factor MYB108-like [Nelumbo nucifera]
NNU_07819	0.235595	0.0563635	0.0627299	0.118229	0.128117	0.765547	0.344621	0.412762	2.87591	0.439685	1.45856	1.59139	--	--	--	0.0471893	-3.83515	down	0.315683	-1.96675	normal	PREDICTED: probable WRKY transcription factor 72 [Nelumbo nucifera]
NNU_07835	3.94848	3.17658	2.88256	3.33587	8.51172	8.86427	7.41374	8.26324	16.1617	14.4573	7.65552	12.7582	0.00188267	1.30561	up	0.00226369	-1.93479	down	0.376169	-0.60748	normal	PREDICTED: myb-like protein Q isoform X2 [Nelumbo nucifera]
NNU_07901	12.4158	8.29667	4.23432	8.3156	9.18261	18.1561	34.2482	20.529	91.3511	29.8949	72.7787	64.6749	0.578213	1.30236	normal	0.00295794	-3.0005	down	0.113258	-1.67115	normal	PREDICTED: GATA transcription factor 9-like [Nelumbo nucifera]
NNU_07925	2.04976	0.353666	0.946212	1.11655	2.5953	6.72703	8.89456	6.0723	20.2077	10.223	11.4012	13.9439	0.0571327	2.48283	normal	5.94774e-06	-3.6378	down	0.189611	-1.12882	normal	PREDICTED: NAC transcription factor 25-like [Nelumbo nucifera]
NNU_08078	7.58105	4.56027	3.78766	5.30966	8.60514	10.1608	12.4659	10.4106	22.0719	10.8111	20.2187	17.7006	0.0922694	0.944924	normal	0.00447011	-1.75632	down	0.212776	-0.787154	normal	PREDICTED: GATA transcription factor 5-like [Nelumbo nucifera]
NNU_08095	0.441971	0.167694	0.321502	0.310389	0.571604	0.454054	0.544414	0.523357	2.21783	1.61253	1.52274	1.78437	0.78043	0.778022	normal	0.00259079	-2.54483	down	0.0198005	-1.74433	down	PREDICTED: protein SHI RELATED SEQUENCE 1-like [Nelumbo nucifera]
NNU_08129	0.360839	0.501173	0.195783	0.352598	1.14768	2.79762	3.49653	2.48061	1.07572	2.39785	2.91698	2.13018	0.00677441	2.99237	up	0.00633246	-2.67192	down	0.818822	0.343705	normal	PREDICTED: transcription factor bHLH18-like [Nelumbo nucifera]
NNU_08160	4.66561	1.35192	0.621672	2.21307	3.79843	5.27073	4.57251	4.54722	22.6458	8.66984	13.0861	14.8006	0.572317	0.989944	normal	0.00684549	-2.73446	down	0.0619081	-1.72293	normal	PREDICTED: myb-related protein 330-like [Nelumbo nucifera]
NNU_08469	0.692855	1.35566	0.971858	1.00679	0.872088	0.722786	0.852951	0.815942	0.449701	0.0339837	0.118835	0.20084	0.996767	-0.269671	normal	0.0335897	2.43985	up	0.0541811	2.19831	normal	PREDICTED: transcription factor bHLH91-like [Nelumbo nucifera]
NNU_08503	10.7211	1.97497	3.17935	5.2918	2.49893	4.89388	4.82746	4.07342	1.53757	0.432694	1.07304	1.01443	0.997386	-0.271318	normal	0.259381	2.32337	normal	0.00156035	2.0774	up	PREDICTED: transcription factor bHLH30-like [Nelumbo nucifera]
NNU_08684	0.518388	0.51422	0.298066	0.443558	3.98511	2.74883	2.81909	3.18434	5.11733	3.71738	5.17409	4.6696	8.84768e-07	2.8926	up	1.9377e-06	-3.38326	down	0.609205	-0.469233	normal	PREDICTED: transcription factor GLABRA 3-like [Nelumbo nucifera]
NNU_08737	--	0	0.293857	0.0933478	0.129068	3.06827	0.855879	4.67134	2.86516	56.3969	57.3372	68.0665	60.6002	0.0169779	4.74491	up	9.32335e-38	-9.13878	down	1.1802e-21	-4.37019	LIM domain-containing protein WLIM2b {ECO:0000305} OS=Arabidopsis thaliana (Mouse-ear cress) PE=1 SV=1
NNU_08774	11.7917	11.8464	4.66927	9.43579	9.51426	12.2745	14.7207	12.1698	4.6616	2.22195	8.93631	5.27329	0.927574	0.349955	normal	0.454768	0.818549	normal	0.0473774	1.19302	up	PREDICTED: homeobox-leucine zipper protein ANTHOCYANINLESS 2 [Nelumbo nucifera]
NNU_08847	147.28	129.91	144.068	140.419	40.6606	38.7084	44.9459	41.4383	41.476	24.4769	28.344	31.4323	1.0281e-06	-1.78271	down	4.98078e-06	2.26023	up	0.450207	0.501501	normal	truncated MADS-box transcription factor [Pseudotsuga menziesii]
NNU_08906	9.17657	4.50489	6.83442	6.83863	8.57126	12.0278	12.8662	11.1551	6.58535	3.48165	6.17908	5.41536	0.194007	0.728435	normal	0.758981	0.317782	normal	0.0480511	1.07157	up	PREDICTED: transcription factor bHLH123-like [Nelumbo nucifera]
NNU_09095	6.18698	3.46105	5.4146	5.02088	19.2632	18.1044	13.6533	17.007	86.7311	130.55	65.3029	94.1948	3.18115e-05	1.78821	up	2.83637e-09	-4.20133	down	0.000183782	-2.39314	down	PREDICTED: transcription factor MYB108 [Nelumbo nucifera]
NNU_09213	0.0829216	0.0595734	0.132355	0.0916167	0.281016	0.447404	0.738277	0.488899	7.62244	1.60269	2.3225	3.84921	--	--	--	0.0178568	-6.29307	down	0.185534	-3.17035	normal	PREDICTED: agamous-like MADS-box protein AGL80 [Nelumbo nucifera]
NNU_09284	227.603	126.119	96.6928	150.138	157.402	268.213	284.27	236.628	1238.43	371.178	701.292	770.301	0.586435	0.673589	normal	0.0430026	-2.35568	down	0.16217	-1.65641	normal	PREDICTED: NAC domain-containing protein 72-like [Nelumbo nucifera]
NNU_09288	2.3515	2.86354	1.04355	2.0862	26.2004	26.789	15.0334	22.6743	164.952	176.565	88.3628	143.293	7.2668e-11	3.59018	up	2.23458e-18	-6.22337	down	6.39654e-06	-2.61465	down	PREDICTED: NAC transcription factor 25-like [Nelumbo nucifera]
NNU_09375	0.0499452	0.105237	0.11585	0.0903441	1.55695	2.09224	3.31285	2.32068	6.91709	2.13922	10.8552	6.63717	1.72701e-06	4.95135	up	0.000228923	-6.46802	down	0.317596	-1.4874	normal	PREDICTED: transcription factor MYB39 [Nelumbo nucifera]
NNU_09605	1.24996	0.317149	0.489842	0.685651	3.24329	7.12829	7.3404	5.90399	32.8269	3.53341	59.1528	31.8377	0.000145124	3.12264	up	0.0184587	-5.55271	down	0.294339	-2.40328	normal	PREDICTED: NAC transcription factor 29-like [Nelumbo nucifera]
NNU_09675	0	0	0	0	0.183349	0.203157	0.228044	0.20485	3.42801	0.370637	0.856359	1.55167	--	--	--	0.0317348	-2.92118	down	0.356724	-3.05033	normal	PREDICTED: transcription factor RAX3 [Nelumbo nucifera]
NNU_09768	2.71499	6.12062	2.68223	3.83928	9.56864	8.46975	11.7258	9.92141	6.70552	4.69669	7.9567	6.45297	0.00310863	1.41931	up	0.444456	-0.7091	normal	0.288224	0.734155	normal	PREDICTED: nuclear transcription factor Y subunit A-10-like isoform X1 [Nelumbo nucifera]
NNU_09905	11.2304	10.2285	2.05022	7.83637	7.97283	8.26213	8.01402	8.08299	4.71954	2.39326	3.54753	3.55344	1	0.0148587	normal	0.410375	1.09781	normal	0.042482	1.13418	up	PREDICTED: uncharacterized protein LOC104587418 [Nelumbo nucifera]
NNU_10122	28.7445	25.4748	9.50236	21.2406	46.7813	58.6319	68.2778	57.897	135.481	60.5828	106.005	100.69	0.000749695	1.41494	up	0.00114305	-2.25138	down	0.238991	-0.81266	normal	PREDICTED: NAC domain-containing protein 2-like [Nelumbo nucifera]
NNU_10291	0	0	0.0263793	0.0087931	0.186285	0.0252845	0.184023	0.131864	4.81034	4.39151	7.09304	5.43163	--	--	--	2.55393e-15	-5.36426	down	4.1095e-14	-6.16496	down	PREDICTED: uncharacterized protein LOC104602777 [Nelumbo nucifera]
NNU_10423	7.31442	0.932433	0.408305	2.88505	2.59299	6.54366	5.23068	4.78911	36.0389	7.03253	22.6316	21.901	0.87863	0.928313	normal	0.019084	-3.29734	down	0.0883815	-2.34473	normal	PREDICTED: ethylene-responsive transcription factor ERF098-like [Nelumbo nucifera]
NNU_10435	7.62023	2.45542	2.39218	4.15594	10.578	20.489	19.4022	16.8231	35.9709	13.9531	39.1197	29.6812	0.00288093	1.99506	up	0.00228325	-2.83331	down	0.40868	-0.813593	normal	PREDICTED: myb-related protein Myb4 [Nelumbo nucifera]
NNU_10454	273.822	205.037	101.522	193.46	165.351	162.595	186.069	171.338	41.6848	20.4808	26.944	29.7032	0.997386	-0.182043	normal	0.00234327	2.69818	up	6.60248e-10	2.53877	up	PREDICTED: NAC domain-containing protein 21/22-like [Nelumbo nucifera]
NNU_10519	0.199192	0.0744377	0.0494242	0.107685	0.355417	0.0531144	0.625515	0.344682	10.5231	8.75819	12.6782	10.6532	--	--	--	5.20248e-18	-7.13942	down	4.18966e-16	-4.96761	down	PREDICTED: uncharacterized protein LOC104602777 [Nelumbo nucifera]
NNU_10551	0.52493	0.101845	0.570165	0.39898	1.6786	1.60361	1.04376	1.44199	5.7846	1.2773	5.82304	4.29498	0.125666	1.86493	normal	0.012135	-3.39145	down	0.247078	-1.50101	normal	PREDICTED: transcription factor MYB59-like [Nelumbo nucifera]
NNU_10896	2.96536	1.68059	2.70647	2.45081	3.43874	3.48162	3.50535	3.47524	12.8867	6.91954	7.34593	9.05071	0.79219	0.515041	normal	0.00467545	-1.87434	down	0.0362306	-1.33493	down	PREDICTED: transcription factor GAMYB [Nelumbo nucifera]
NNU_11127	1.1551	1.42618	0.545458	1.04225	3.99642	3.76306	6.13008	4.62985	0.964199	0.194516	2.03987	1.0662	0.00799384	2.21692	up	0.986899	-0.0815578	normal	0.0204922	2.16106	up	PREDICTED: transcription factor bHLH36-like [Nelumbo nucifera]
NNU_11191	0.550174	0.792443	0.900298	0.747638	2.69331	2.80566	1.55568	2.35155	0.25686	0.25774	0.470923	0.328508	0.0403014	1.65146	up	0.393427	1.23966	normal	0.000410169	2.91447	up	PREDICTED: probable transcription factor GLK1 [Nelumbo nucifera]
NNU_11517	0.355369	0	0	0.118456	1.0036	0.94637	1.62255	1.19084	0.88734	0.441236	1.89824	1.0756	0.00566883	4.06765	up	0.0106288	-3.78655	down	0.890004	0.303945	normal	PREDICTED: myb-related protein Myb4-like [Nelumbo nucifera]
NNU_11598	0.216925	0	0	0.0723083	1.40618	1.57818	0.456194	1.14685	5.52578	3.1988	1.54728	3.42395	0.00280887	3.96301	up	8.99263e-05	-5.52275	down	0.221978	-1.5445	normal	PREDICTED: transcription factor TGA2-like [Nelumbo nucifera]
NNU_11750	0.712437	0.0879229	0.0953056	0.298555	0.166745	2.16826	1.90584	1.41362	9.59965	10.6468	4.27909	8.17518	--	--	--	2.22654e-06	-5.2095	down	0.00380809	-2.55944	down	PREDICTED: ethylene-responsive transcription factor ERF017-like [Nelumbo nucifera]
NNU_11844	3.26916	7.56483	2.88221	4.57207	10.6644	11.1169	12.3705	11.3839	11.2042	3.7343	8.38663	7.77504	0.0234446	1.34042	up	0.433945	-0.846027	normal	0.572791	0.519695	normal	PREDICTED: myb-related protein Myb4 [Nelumbo nucifera]
NNU_11947	1.21844	0.229026	0.166685	0.538051	1.11982	2.3565	1.70637	1.72756	14.1941	2.39552	13.9974	10.1957	0.12714	1.72556	normal	0.00603897	-4.28108	down	0.0924519	-2.5319	normal	PREDICTED: putative transcription factor bHLH041 [Nelumbo nucifera]
NNU_11982	8.66846	11.1098	14.4114	11.3966	4.70476	6.4731	2.8765	4.68479	0.0480669	0.0309054	0.0832041	0.0540588	0.00987939	-1.27082	down	4.943e-25	7.99645	up	1.99592e-12	6.75106	up	PREDICTED: putative GATA transcription factor 22 [Nelumbo nucifera]
NNU_12008	6.99148	12.2743	6.06709	8.44428	23.7581	16.5344	14.9955	18.4293	24.4745	41.9644	31.2073	32.5487	0.0148616	1.17362	up	0.000320026	-2.00625	down	0.155811	-0.813655	normal	PREDICTED: transcription factor MYB1R1-like [Nelumbo nucifera]
NNU_12117	6.63527	2.25642	1.31634	3.40268	4.31398	12.6812	12.8703	9.95515	37.2189	7.44927	40.6639	28.444	0.294211	1.54132	normal	0.0318608	-3.04369	down	0.310315	-1.47637	normal	PREDICTED: probable WRKY transcription factor 40 [Nelumbo nucifera]
NNU_12125	3.97036	2.26208	2.30736	2.8466	5.04539	4.74504	5.18843	4.99295	10.1974	5.80549	6.59134	7.53139	0.318026	0.752863	normal	0.0318329	-1.37746	down	0.40272	-0.601775	normal	PREDICTED: transcription factor bHLH66-like [Nelumbo nucifera]
NNU_12563	2.14064	2.71154	1.20878	2.02032	6.64075	4.97274	9.64056	7.08468	3.1353	4.40441	10.3071	5.94894	0.00540332	1.81839	up	0.230717	-1.57778	normal	0.877774	0.2635	normal	PREDICTED: GATA transcription factor 8-like [Nelumbo nucifera]
NNU_12600	1.8436	0.298991	0.285851	0.80948	2.36311	4.84753	7.02819	4.74627	7.53714	5.70808	8.85057	7.36526	0.0206422	2.53982	up	6.28647e-09	-3.90018	down	0.0214563	-1.33787	down	PREDICTED: trihelix transcription factor GT-3b-like [Nelumbo nucifera]
NNU_12635	0.566439	0.139555	0.152472	0.286155	0.407358	0.672258	0.390711	0.490109	2.51894	3.10343	3.0973	2.90656	--	--	--	0.00271468	-3.68234	down	0.0161201	-2.75086	down	PREDICTED: transcription factor MYB44-like [Nelumbo nucifera]
NNU_12738	15.2493	11.0813	11.119	12.4832	22.9292	21.8156	12.9614	19.2354	35.2986	66.0243	27.9164	43.0798	0.374283	0.613309	normal	0.0312865	-1.7819	down	0.211177	-1.15044	normal	PREDICTED: basic leucine zipper 63-like isoform X1 [Nelumbo nucifera]
NNU_12833	0.85806	0.449226	0.182134	0.496473	3.16975	6.08324	6.46703	5.24001	5.11297	1.86832	1.75587	2.91239	2.53914e-06	3.45408	up	0.0949319	-2.63203	normal	0.42478	0.846306	normal	PREDICTED: transcription factor bHLH30-like [Nelumbo nucifera]
NNU_12891	16.6727	8.07616	6.76057	10.5032	17.469	25.4758	33.0822	25.3423	52.1423	31.1652	43.2524	42.1866	0.0659905	1.29095	normal	3.24229e-05	-2.0318	down	0.201664	-0.716738	normal	PREDICTED: GATA transcription factor 28-like [Nelumbo nucifera]
NNU_13113	3.77764	2.15083	1.25595	2.39481	4.86823	9.16404	11.2356	8.42264	10.2082	6.77358	5.58563	7.52248	0.0248753	1.91128	up	0.0288172	-1.7407	down	0.888129	0.194405	normal	PREDICTED: trihelix transcription factor GT-3b-like [Nelumbo nucifera]
NNU_13147	2.67029	3.78426	3.64438	3.36631	3.12957	3.13722	4.51273	3.59317	0.966325	0.746208	0.789835	0.834123	0.997386	0.12446	normal	0.00391815	2.01176	up	0.000116034	2.16123	up	PREDICTED: homeobox-leucine zipper protein REVOLUTA-like [Nelumbo nucifera]
NNU_13322	1.39574	0.814597	0.0728178	0.761052	3.27204	3.85979	3.87005	3.66729	0.602906	0.0783512	0.702913	0.46139	0.000391116	2.39941	up	0.717613	0.843269	normal	1.78023e-05	3.26565	up	PREDICTED: transcription factor bHLH94-like [Nelumbo nucifera]
NNU_13488	15.9645	6.0555	4.15649	8.7255	8.74343	12.0199	20.8352	13.8662	42.8438	19.6824	24.8272	29.1178	0.925985	0.646839	normal	0.037155	-1.75505	down	0.213722	-1.08385	normal	PREDICTED: transcriptional activator Myb-like [Nelumbo nucifera]
NNU_13613	68.2724	41.9399	33.3234	47.8452	52.72	91.5596	67.3847	70.5548	164.514	99.2561	192.316	152.029	0.532814	0.707452	normal	0.00664498	-1.77502	down	0.111676	-1.04306	normal	PREDICTED: ethylene-responsive transcription factor ERF010 [Nelumbo nucifera]
NNU_13622	10.1264	6.75895	5.0698	7.31837	10.3798	14.3879	10.9774	11.915	24.5392	15.5833	19.3495	19.824	0.16359	0.894842	normal	0.00141743	-1.64674	down	0.193765	-0.729746	normal	PREDICTED: probable WRKY transcription factor 7 [Nelumbo nucifera]
NNU_13663	0.13157	0	0.0409315	0.0575005	0.0353466	0.195804	0.181267	0.137473	1.25017	0.898011	0.756243	0.968141	--	--	--	0.000343069	-4.35581	down	0.00669843	-2.91184	down	PREDICTED: transcription factor bHLH113 [Nelumbo nucifera]
NNU_13743	--	0.32818	0.243176	0.198606	0.256654	4.12538	1.98014	7.29355	4.46636	242.498	112.7	168.86	174.686	0.00431427	4.17319	up	1.10574e-22	-9.45377	down	3.9038e-11	-5.25617	BTB/POZ and TAZ domain-containing protein 4 GN=BT4 OS=Arabidopsis thaliana (Mouse-ear cress) PE=1 SV=1
NNU_13810	0.890798	0.599771	0.906531	0.799033	1.74791	2.66115	1.02842	1.8125	13.2406	15.5114	10.9592	13.2371	0.19527	1.55529	normal	1.46677e-08	-4.21209	down	5.99162e-05	-2.63386	down	PREDICTED: basic leucine zipper 43 [Nelumbo nucifera]
NNU_13849	9.61889	2.19086	2.46967	4.75981	6.35793	10.7206	14.6127	10.5637	30.6367	8.64132	32.6415	23.9732	0.554506	1.09617	normal	0.0499744	-2.30973	down	0.324342	-1.18825	normal	PREDICTED: probable WRKY transcription factor 48 [Nelumbo nucifera]
NNU_13851	9.3704	4.53665	5.40809	6.43838	11.1955	10.5421	13.409	11.7155	14.7529	24.1205	17.5394	18.8043	0.194112	0.832677	normal	0.0100794	-1.53969	down	0.291947	-0.686415	normal	PREDICTED: transcription factor bHLH147 [Nelumbo nucifera]
NNU_13956	3.95363	1.87299	2.3261	2.71757	3.27716	2.00639	2.34794	2.54383	9.69405	5.64984	10.1824	8.50876	0.99908	-0.0909204	normal	0.0324675	-1.66253	down	0.00767243	-1.7319	down	PREDICTED: GATA transcription factor 15-like [Nelumbo nucifera]
NNU_14291	12.3472	10.0629	13.2435	11.8845	17.3302	17.9549	16.2779	17.1877	35.9992	33.2965	20.6545	29.9834	0.532814	0.497591	normal	0.0132176	-1.33515	down	0.130179	-0.814932	normal	PREDICTED: transcription factor UNE12 isoform X1 [Nelumbo nucifera]
NNU_14378	0.206391	0.396373	0.216239	0.273001	1.03808	1.98602	1.72367	1.58259	15.2125	9.42806	11.3611	12.0005	0.00261734	2.52477	up	1.30232e-17	-5.57068	down	5.9143e-10	-3.02225	down	PREDICTED: transcription factor MYB1R1-like isoform X2 [Nelumbo nucifera]
NNU_14439	5.87664	4.64124	14.6937	8.40386	11.5353	10.3022	5.75134	9.19628	3.90012	3.49574	3.68793	3.6946	0.997705	0.139663	normal	0.346279	1.20397	normal	0.0496255	1.3676	up	PREDICTED: transcription factor MYB114-like [Nelumbo nucifera]
NNU_14476	0.682541	2.10528	1.13216	1.30666	0.391783	0.364248	0.656066	0.470699	0.0799206	0.103296	0.0873392	0.0901853	0.278229	-1.56462	normal	0.00145509	4.14029	up	--	--	--	PREDICTED: GATA transcription factor 4-like [Nelumbo nucifera]
NNU_14618	83.9968	100.977	93.2841	92.7526	57.9561	54.2196	53.7537	55.3098	29.1099	16.7134	34.0674	26.6302	0.184197	-0.742645	normal	0.000442643	1.81366	up	0.0231472	1.09529	up	PREDICTED: trihelix transcription factor GTL2-like [Nelumbo nucifera]
NNU_14632	5.9173	6.74763	0.72076	4.4619	1.94653	2.27946	1.41749	1.88116	0.523751	0.376377	1.19889	0.699671	0.997386	0.133663	normal	0.0408124	2.04884	up	0.000500409	2.20342	up	PREDICTED: heat stress transcription factor A-2c [Nelumbo nucifera]
NNU_14734	169.61	100.362	71.7522	113.908	153.674	179.495	189.251	174.14	237.569	450.577	292.298	326.815	0.516364	0.567479	normal	0.0107507	-1.51335	down	0.139859	-0.926144	normal	PREDICTED: probable WRKY transcription factor 17 [Nelumbo nucifera]
NNU_15070	5.43904	3.23948	6.05949	4.91267	8.94452	9.15872	4.63579	7.57968	15.8825	32.4964	12.809	20.396	0.609198	0.605207	normal	0.0320855	-2.05044	down	0.165752	-1.4261	normal	PREDICTED: basic leucine zipper 9-like isoform X1 [Nelumbo nucifera]
NNU_15188	1.7267	0.35483	0.276363	0.785964	1.49518	2.16474	2.12443	1.92812	8.70661	6.27891	4.05449	6.34667	0.284952	1.28948	normal	0.00014851	-3.0362	down	0.0135572	-1.7265	down	PREDICTED: transcription factor MYB59-like isoform X1 [Nelumbo nucifera]
NNU_15232	5.25096	3.15183	4.4505	4.28443	7.47636	8.9877	9.81078	8.75828	14.0727	12.6219	10.3983	12.3643	0.0241718	1.04186	up	0.00877516	-1.48521	down	0.575363	-0.41983	normal	PREDICTED: WRKY transcription factor 44-like isoform X1 [Nelumbo nucifera]
NNU_15261	0.706665	0.636668	0.656151	0.666495	8.47296	6.4609	2.92619	5.95335	0.695247	0.456362	4.38555	1.84572	0.00192434	3.18475	up	--	--	--	0.210246	1.61925	normal	PREDICTED: uncharacterized protein LOC104589958 [Nelumbo nucifera]
NNU_15332	1.49889	6.96833	13.0599	7.17571	7.37064	6.89453	0.959687	5.07495	0.228972	0.833323	0.0856618	0.382652	0.990958	-0.508018	normal	0.0375498	4.2996	up	0.030009	3.80904	up	PREDICTED: transcription factor bHLH71-like [Nelumbo nucifera]
NNU_15355	0	0	0	0	0.0358713	0	0.0375715	0.0244809	1.07605	0.379002	1.1077	0.854252	--	--	--	2.28349e-05	-5.12493	down	9.44253e-05	-6.18671	down	PREDICTED: myb-related protein 315-like [Nelumbo nucifera]
NNU_15371	10.5838	5.24627	6.77599	7.53535	8.61853	9.21165	10.1854	9.33853	3.93658	3.24188	2.81655	3.33167	0.880571	0.30985	normal	0.0643443	1.18984	normal	0.00178497	1.52227	up	PREDICTED: transcription factor bHLH62-like [Nelumbo nucifera]
NNU_15563	15.4917	14.7489	7.43654	12.559	22.4186	27.5615	35.4605	28.4802	28.9935	26.2076	33.7084	29.6365	0.012859	1.17118	up	0.0374096	-1.28127	down	0.945121	-0.087029	normal	PREDICTED: dof zinc finger protein DOF3.2-like [Nelumbo nucifera]
NNU_15767	22.7069	38.4591	37.107	32.7577	15.8959	18.8355	16.8252	17.1855	5.38505	6.51885	6.75731	6.22041	0.0309575	-0.911273	normal	1.70618e-06	2.30677	up	0.00138934	1.41916	up	PREDICTED: homeobox-leucine zipper protein HDG2-like [Nelumbo nucifera]
NNU_15849	0.501194	0.0233113	0.192156	0.238887	1.51886	1.08247	1.70761	1.43631	45.0641	23.4858	45.4659	38.0053	0.00399831	2.57167	up	1.32821e-19	-7.31706	down	1.07124e-11	-4.72282	down	PREDICTED: myb-related protein B-like [Nelumbo nucifera]
NNU_15890	0.585171	0.795379	0.17122	0.517256	2.83075	2.55259	2.8153	2.73288	0.989441	0.413004	1.22686	0.876433	6.28641e-06	2.43556	up	0.540067	-0.786951	normal	0.00775367	1.67134	up	PREDICTED: homeobox-leucine zipper protein ROC3-like isoform X1 [Nelumbo nucifera]
NNU_16105	0.0298728	0.0425251	0	0.0241326	0.124729	0.199837	0.0768055	0.13379	1.84986	0.366493	1.28872	1.16836	--	--	--	0.000808993	-6.21371	down	0.0405753	-3.18485	down	PREDICTED: probable WRKY transcription factor 9 isoform X2 [Nelumbo nucifera]
NNU_16163	6.02577	3.88202	2.98584	4.29788	4.09806	7.12223	7.12398	6.11476	11.6138	8.02269	11.4623	10.3663	0.582149	0.622473	normal	0.00199384	-1.63906	down	0.0676569	-0.991874	normal	PREDICTED: heat stress transcription factor A-4b-like [Nelumbo nucifera]
NNU_16196	6.50657	1.08466	2.01267	3.2013	3.24623	8.0243	6.56331	5.94461	12.4038	6.74833	14.3872	11.1798	0.712212	0.91761	normal	0.0253632	-1.76728	down	0.292303	-0.825337	normal	PREDICTED: ethylene-responsive transcription factor ERF054 [Nelumbo nucifera]
NNU_16391	8.45993	4.7581	7.05025	6.75609	2.29572	1.30935	1.46885	1.69131	1.4706	1.41733	0.490803	1.12624	6.3478e-05	-1.99618	down	6.63555e-06	2.58518	up	0.56026	0.608723	normal	PREDICTED: homeobox-leucine zipper protein HDG2-like isoform X1 [Nelumbo nucifera]
NNU_16410	24.5829	18.4344	13.2106	18.7426	32.5957	36.8124	40.8056	36.7379	29.0835	30.7095	42.6161	34.1364	0.0210956	1.00024	up	0.194074	-0.856485	normal	0.872965	0.166115	normal	PREDICTED: transcription factor CPC-like [Nelumbo nucifera]
NNU_16551	1.01778	0.964922	0.742411	0.908371	1.17071	1.12603	2.19048	1.49574	0.329452	0.427456	0.0741631	0.277024	0.873077	0.769701	normal	--	--	--	0.0411704	2.61983	up	PREDICTED: probable WRKY transcription factor 12 isoform X1 [Nelumbo nucifera]
NNU_16585	290.497	338.473	166.873	265.281	182.009	142.168	173.396	165.858	143.708	38.2937	78.784	86.9286	0.380719	-0.675151	normal	0.0141893	1.55993	up	0.104801	0.908819	normal	PREDICTED: homeobox-leucine zipper protein ATHB-40-like [Nelumbo nucifera]
NNU_16714	10.4437	6.76387	6.99884	8.06882	8.72364	10.6991	10.2124	9.87839	6.60071	3.37358	5.3942	5.12283	0.931548	0.284171	normal	0.272198	0.818156	normal	0.0407977	1.12644	up	PREDICTED: transcription factor PIF1-like isoform X2 [Nelumbo nucifera]
NNU_16814	15.3385	11.6603	9.95673	12.3185	24.9106	26.9883	27.5099	26.4696	47.6881	29.1989	49.0163	41.9678	0.025712	1.16384	up	0.00173483	-1.82708	down	0.339543	-0.639559	normal	PREDICTED: dof zinc finger protein DOF3.1-like [Nelumbo nucifera]
NNU_16894	4.34375	0.682597	1.33451	2.12028	4.25439	9.09563	13.9296	9.09321	26.3451	9.8879	24.6482	20.2937	0.132043	2.09504	normal	0.00043011	-3.24246	down	0.259939	-1.12144	normal	PREDICTED: uncharacterized protein LOC104604492 isoform X1 [Nelumbo nucifera]
NNU_17024	63.1162	42.2546	20.794	42.0549	61.7687	85.3253	99.9749	82.3563	169.934	96.4948	177.023	147.817	0.142881	0.977618	normal	0.000600718	-1.97117	down	0.0926612	-0.96994	normal	PREDICTED: probable WRKY transcription factor 7 [Nelumbo nucifera]
NNU_17337	1.03476	0.240035	0.422549	0.565783	5.10698	3.86726	4.45228	4.47551	6.94269	5.83887	6.47068	6.41741	2.36394e-05	3.02935	up	2.43412e-05	-3.56429	down	0.638593	-0.514597	normal	PREDICTED: transcription repressor MYB4-like [Nelumbo nucifera]
NNU_17707	45.768	53.5129	52.8046	50.6952	33.147	34.0681	32.7634	33.3262	17.7736	26.9979	19.6335	21.4683	0.378494	-0.597483	normal	0.0301294	1.21963	up	0.287476	0.64413	normal	PREDICTED: trihelix transcription factor GTL1 isoform X1 [Nelumbo nucifera]
NNU_17735	11.9541	19.6831	19.0071	16.8814	7.55106	10.4206	0.697278	6.22298	13.9337	27.0421	6.48122	15.819	0.0375725	-1.45519	down	0.962468	0.0769724	normal	0.411742	-1.36016	normal	PREDICTED: B3 domain-containing protein Os03g0120900-like [Nelumbo nucifera]
NNU_17833	1.49953	1.20345	1.46574	1.38957	2.04597	2.82505	3.05843	2.64315	8.40079	6.11827	6.34769	6.95558	0.426255	0.967038	normal	0.00141946	-2.35926	down	0.0406266	-1.36755	down	PREDICTED: dof zinc finger protein DOF4.6-like [Nelumbo nucifera]
NNU_17837	0.137791	0.1221	0.192144	0.150678	3.55184	4.64051	3.04553	3.74596	14.4398	12.4563	9.4497	12.1153	1.24435e-10	4.78113	up	8.73272e-18	-6.4641	down	0.00208683	-1.65885	down	PREDICTED: myb-related protein 308-like [Nelumbo nucifera]
NNU_17957	2.62547	3.52976	1.54436	2.56653	1.61488	1.56713	1.56792	1.58331	0.464875	0.41741	0.753867	0.545384	0.537243	-0.692565	normal	0.00448776	2.2358	up	0.0562658	1.56548	normal	PREDICTED: homeobox-leucine zipper protein HDG11-like isoform X1 [Nelumbo nucifera]
NNU_18017	7.64158	4.51269	3.08169	5.07865	6.02003	5.71993	6.10218	5.94738	18.4077	20.4872	28.0971	22.3307	0.991193	0.233262	normal	0.000379081	-2.11566	down	0.000206788	-1.86155	down	PREDICTED: transcription factor bHLH35 [Nelumbo nucifera]
NNU_18111	8.12595	1.58283	3.46879	4.39252	42.1122	66.4095	79.5827	62.7015	46.3337	32.5063	53.3641	44.068	6.82033e-10	3.84004	up	1.04578e-11	-3.33115	down	0.419654	0.532766	normal	PREDICTED: myb-related protein 308-like [Nelumbo nucifera]
NNU_18181	4.85545	3.31961	3.56654	3.91387	8.96279	6.18625	5.47203	6.87369	22.4346	21.0436	23.336	22.2714	0.279439	0.819503	normal	2.77513e-06	-2.50359	down	0.000315737	-1.66364	down	PREDICTED: uncharacterized protein LOC104604799 isoform X1 [Nelumbo nucifera]
NNU_18246	2.05517	1.55255	1.28924	1.63232	3.91141	4.24468	3.57622	3.91077	0.433768	0.369812	0.218895	0.340825	0.166686	1.2745	normal	0.048825	2.37539	up	1.39848e-05	3.67116	up	PREDICTED: protein YABBY 4-like [Nelumbo nucifera]
NNU_18308	0.169517	0.776933	0.177383	0.374611	1.51164	0.839866	1.19651	1.18267	0.322743	0	0.157985	0.160242	0.0868801	1.76493	normal	--	--	--	0.00420291	2.91585	up	PREDICTED: transcription factor UNE10-like [Nelumbo nucifera]
NNU_18345	5.46112	4.65259	2.52305	4.21225	6.75091	9.12315	11.9371	9.27039	7.94319	4.86584	11.2875	8.03218	0.0472892	1.15884	up	0.285784	-0.91786	normal	0.811826	0.26548	normal	PREDICTED: transcription factor MYB114-like [Nelumbo nucifera]
NNU_18377	0.313717	0.0732847	0.122871	0.169958	0.700608	1.21827	0.770661	0.896513	1.97743	1.12333	3.46462	2.18846	--	--	--	0.0023466	-3.96162	down	0.281177	-1.29608	normal	PREDICTED: transcription factor MYB3-like [Nelumbo nucifera]
NNU_18385	5.74362	4.64574	2.73551	4.37496	5.14163	5.23565	6.16494	5.51407	13.8635	8.40727	10.1365	10.8024	0.636662	0.438785	normal	0.00494097	-1.51216	down	0.038202	-1.05007	down	PREDICTED: B3 domain-containing protein Os01g0723500-like isoform X1 [Nelumbo nucifera]
NNU_18806	0.152793	0	0.468986	0.20726	3.22344	2.72625	2.83516	2.92828	0.362144	0	0	0.120715	5.57819e-05	4.0493	up	--	--	--	2.63093e-05	4.7376	up	PREDICTED: uncharacterized protein LOC104597218 isoform X2 [Nelumbo nucifera]
NNU_18898	0.365727	0.65097	0.891243	0.63598	1.15603	0.726702	1.64797	1.1769	0.0653716	0	0.0740504	0.046474	0.888272	0.666688	normal	0.00498981	3.93403	up	0.000189666	4.63108	up	PREDICTED: uncharacterized protein LOC104597310 [Nelumbo nucifera]
NNU_19112	2.61613	0.128931	0.477624	1.07423	2.39014	1.62224	1.33394	1.78211	35.123	6.16851	22.1254	21.139	0.990539	0.51788	normal	0.0166739	-3.94764	down	0.0406183	-3.40937	down	PREDICTED: zinc finger protein CONSTANS-LIKE 9-like [Nelumbo nucifera]
NNU_19114	1.01647	1.89317	1.59122	1.50029	1.56322	1.11115	1.32382	1.33273	0.322834	0.366665	0.098955	0.262818	0.997386	-0.159566	normal	0.0358512	2.39266	up	0.0387683	2.25418	up	PREDICTED: nuclear transcription factor Y subunit C-4-like [Nelumbo nucifera]
NNU_19178	0.355621	0.159453	0.0352748	0.18345	1.19752	1.67818	2.16513	1.68028	11.9554	2.45867	7.47597	7.29668	0.000528493	3.47705	up	0.000565388	-5.61587	down	0.139714	-2.11571	normal	PREDICTED: probable WRKY transcription factor 28 [Nelumbo nucifera]
NNU_19193	--	0.402335	0.291066	0.182693	0.292031	3.00077	1.42677	5.32937	3.2523	113.052	61.4133	79.3595	84.6082	0.0223847	3.56496	up	7.76557e-25	-8.31827	down	4.39899e-13	-4.73022	LIM domain-containing protein WLIM1 {ECO:0000305} OS=Arabidopsis thaliana (Mouse-ear cress) PE=1 SV=1
NNU_19326	7.65007	0.833201	1.18247	3.22191	1.86041	4.567	6.26931	4.23224	20.3473	8.03652	28.2255	18.8698	0.997386	0.383599	normal	0.0309185	-2.5431	down	0.0586173	-2.13494	normal	PREDICTED: probable WRKY transcription factor 40 [Nelumbo nucifera]
NNU_19777	3.61458	6.11024	3.78327	4.5027	8.18187	7.46333	6.31333	7.31951	2.26019	2.43922	2.2662	2.32187	0.34773	0.713152	normal	0.297264	0.945332	normal	0.0030772	1.68002	up	PREDICTED: trihelix transcription factor ASIL1 [Nelumbo nucifera]
NNU_19814	0.0801505	0.113733	0	0.0646278	0.977742	1.52836	1.03736	1.18115	1.64361	0.866146	1.90696	1.47224	0.000259537	4.27021	up	0.000201437	-4.61075	down	0.872965	-0.318663	normal	PREDICTED: transcription factor RAX2-like [Nelumbo nucifera]
NNU_20056	15.1666	3.04831	2.23738	6.81743	11.1355	23.9925	21.469	18.8657	108.644	53.0794	125.762	95.8283	0.319732	1.35812	normal	3.26264e-06	-3.68055	down	0.0012647	-2.29954	down	PREDICTED: ethylene-responsive transcription factor ABR1-like [Nelumbo nucifera]
NNU_20102	0.588546	0.0541856	0.120015	0.254249	1.7355	3.26289	2.25723	2.41854	15.7613	4.34324	15.904	12.0028	0.000420522	3.88391	up	1.29438e-05	-6.2122	down	0.0502449	-2.30544	normal	PREDICTED: probable WRKY transcription factor 51 [Nelumbo nucifera]
NNU_20385	86.2495	71.6756	76.6244	78.1832	85.1564	88.5206	43.4806	72.3859	150.304	176.962	136.242	154.503	0.981464	-0.183331	normal	0.113409	-0.970088	normal	0.0254518	-1.1326	down	PREDICTED: ethylene-responsive transcription factor 3-like [Nelumbo nucifera]
NNU_20653	0	0.0640175	0	0.0213392	1.87947	1.26682	2.97168	2.03932	0.764995	0.355583	1.19707	0.77255	7.24123e-07	7.2375	up	--	--	--	0.135518	1.63017	normal	PREDICTED: myb-related protein 306 [Nelumbo nucifera]
NNU_20832	0	0.14117	0	0.0470567	0.626552	0.826314	0.0996016	0.517489	3.8062	0.507909	3.08292	2.46568	--	--	--	0.00471209	-6.4112	down	0.189365	-2.37882	normal	PREDICTED: uncharacterized protein LOC104590951 [Nelumbo nucifera]
NNU_21034	--	0.138453	0.0642666	0.142776	0.115165	2.51106	1.27003	2.37612	2.0524	64.8353	62.8659	68.5598	65.4203	6.71081e-06	4.41704	up	7.05557e-43	-9.41352	down	6.88981e-28	-4.97404	LIM domain-containing protein PLIM2a {ECO:0000305} OS=Arabidopsis thaliana (Mouse-ear cress) PE=1 SV=1
NNU_21429	4.62716	5.99741	6.97493	5.8665	7.30816	6.82868	6.35782	6.83155	15.7986	15.0424	17.2353	16.0254	0.991812	0.177417	normal	0.0243734	-1.32033	down	0.030009	-1.11941	down	PREDICTED: target of Myb protein 1-like isoform X1 [Nelumbo nucifera]
NNU_21434	3.51228	2.56178	4.24702	3.44036	9.04285	10.1159	7.66024	8.93967	46.9866	37.392	25.1989	36.5258	0.0013164	1.36527	up	3.33281e-11	-3.32935	down	1.03276e-05	-1.94066	down	PREDICTED: homeobox-leucine zipper protein GLABRA 2-like [Nelumbo nucifera]
NNU_21559	0.902961	1.22727	0.641898	0.924044	2.39955	3.12422	3.06133	2.8617	2.40877	1.40275	2.64721	2.15291	0.0246185	1.62378	up	0.244925	-1.23608	normal	0.744408	0.411985	normal	PREDICTED: probable transcription factor GLK2 [Nelumbo nucifera]
NNU_21670	4.79084	11.099	18.6473	11.5124	12.4874	1.95785	3.26488	5.90337	0.891152	1.0911	0.417164	0.799804	0.874219	-0.953425	normal	0.0132908	3.60237	up	0.279092	2.66798	normal	PREDICTED: ethylene-responsive transcription factor WIN1-like [Nelumbo nucifera]
NNU_21688	19.8733	27.6198	43.6855	30.3929	17.3626	12.9972	10.1565	13.5054	1.78941	2.25956	0.85853	1.63583	0.21914	-1.17814	normal	1.4578e-07	4.58623	up	1.06366e-09	3.43068	up	PREDICTED: axial regulator YABBY 5-like [Nelumbo nucifera]
NNU_21811	1.96216	0.953303	1.39154	1.43567	2.94014	1.99459	3.30061	2.74511	6.81258	5.90282	6.03664	6.25068	0.719983	0.880014	normal	0.025467	-2.16238	down	0.188957	-1.26001	normal	PREDICTED: transcription repressor MYB5-like [Nelumbo nucifera]
NNU_22020	--	0.313251	0.132332	0.197936	0.214507	3.55754	7.54879	1.95534	4.35389	110.414	107.379	17.2214	78.3382	0.0143441	4.39801	up	2.37019e-06	-8.57055	down	0.0102672	-4.15242	BTB/POZ and TAZ domain-containing protein 1 GN=BT1 OS=Arabidopsis thaliana (Mouse-ear cress) PE=1 SV=1
NNU_22028	0.816326	0.769913	0.28165	0.62263	1.94638	1.87796	2.88465	2.23633	0.665318	0.139398	1.45257	0.752429	0.015918	1.86832	up	0.894763	-0.329195	normal	0.0803638	1.56409	normal	PREDICTED: zinc finger protein CONSTANS-LIKE 6 [Nelumbo nucifera]
NNU_22185	39.2574	46.7708	40.3198	42.116	30.3595	29.6053	30.8734	30.2794	21.3023	17.9854	21.0107	20.0995	0.593254	-0.460552	normal	0.0419544	1.19848	up	0.218773	0.761781	normal	PREDICTED: nuclear transcription factor Y subunit C-1-like [Nelumbo nucifera]
NNU_22200	6.81395	8.83554	4.4454	6.6983	7.85024	6.91042	10.4327	8.39778	0.484309	0.179911	0.312411	0.325544	0.963162	0.34217	normal	2.26134e-06	4.57319	up	6.69847e-10	4.94073	up	PREDICTED: truncated transcription factor CAULIFLOWER D-like isoform X1 [Nelumbo nucifera]
NNU_22208	9.39947	2.34831	2.82483	4.85754	13.4825	30.2342	24.7351	22.8173	161.804	56.0249	93.531	103.787	0.00465822	2.26181	up	0.000111237	-4.40573	down	0.0411519	-2.11926	down	PREDICTED: probable WRKY transcription factor 75 [Nelumbo nucifera]
NNU_22247	43.4303	38.506	20.1459	34.0274	49.8173	49.8865	58.4283	52.7107	101.318	60.4957	79.7866	80.5333	0.222451	0.636109	normal	0.0227902	-1.22339	down	0.369988	-0.564399	normal	PREDICTED: NAC transcription factor 25-like [Nelumbo nucifera]
NNU_22302	27.6931	14.5755	16.9941	19.7542	24.551	32.0761	30.4354	29.0209	54.3132	44.5031	33.777	44.1977	0.431919	0.531936	normal	0.0425257	-1.13672	down	0.370961	-0.582016	normal	PREDICTED: trihelix transcription factor GT-2-like [Nelumbo nucifera]
NNU_22308	48.918	16.0633	25.1546	30.0453	33.9706	61.214	54.1573	49.7806	137.764	78.57	101.647	105.994	0.654495	0.710289	normal	0.000608783	-1.79498	down	0.030009	-1.06033	down	PREDICTED: ethylene-responsive transcription factor ERF113 [Nelumbo nucifera]
NNU_22460	20.7742	13.7604	21.1827	18.5724	26.592	33.1569	37.8395	32.5295	72.738	30.9674	58.3028	54.0027	0.0991523	0.790078	normal	0.0201731	-1.5729	down	0.305915	-0.756508	normal	PREDICTED: ethylene-responsive transcription factor RAP2-4 [Nelumbo nucifera]
NNU_22730	2.51582	0.606416	2.41673	1.84632	4.44279	6.08795	8.36106	6.29727	28.8623	6.19778	19.9474	18.3358	0.0171264	1.80052	up	0.0398142	-3.52286	down	0.313812	-1.69735	normal	PREDICTED: putative Myb family transcription factor At1g14600 isoform X2 [Nelumbo nucifera]
NNU_22830	0.11807	0.0910048	0.183544	0.130873	1.39565	2.31482	0.658351	1.45628	6.96532	9.70763	4.38804	7.02033	0.00963766	3.67181	up	2.92107e-11	-5.94022	down	0.00239541	-2.24659	down	PREDICTED: agamous-like MADS-box protein AGL15 isoform X1 [Nelumbo nucifera]
NNU_22850	2.89	1.14611	2.10553	2.04721	7.97208	16.492	17.9256	14.1299	14.2398	11.4033	14.0121	13.2184	0.000677511	2.89834	up	1.32646e-05	-2.74626	down	0.881499	0.177486	normal	PREDICTED: heat stress transcription factor B-3-like [Nelumbo nucifera]
NNU_23279	8.22785	8.54154	4.65006	7.13982	7.49272	7.90911	8.69054	8.03079	3.17543	3.24952	4.39558	3.60684	0.992556	0.157596	normal	0.165857	0.988378	normal	0.0372213	1.16818	up	PREDICTED: uncharacterized protein LOC104601936 [Nelumbo nucifera]
NNU_23594	1.46054	1.25044	1.41572	1.37557	3.14719	2.92738	3.28333	3.1193	3.96857	4.30016	4.27333	4.18069	0.211273	1.13626	normal	0.0428975	-1.70842	down	0.5917	-0.550258	normal	PREDICTED: transcription repressor MYB5-like [Nelumbo nucifera]
NNU_23598	16.2006	12.7736	14.9795	14.6512	23.8062	23.1856	23.0399	23.3439	49.6038	30.3748	46.9944	42.3243	0.401596	0.618953	normal	0.00401169	-1.57631	down	0.0787805	-0.933493	normal	PREDICTED: transcription repressor MYB5-like [Nelumbo nucifera]
NNU_23656	9.1595	7.49894	5.11292	7.25712	24.371	44.7377	35.4885	34.8657	171.488	67.2629	92.6367	110.463	9.10284e-06	2.27078	up	0.000161385	-3.9192	down	0.0878042	-1.62325	normal	PREDICTED: NAC domain-containing protein 72-like [Nelumbo nucifera]
NNU_23924	3.33525	6.47595	4.33961	4.71694	10.66	5.86261	7.17244	7.89835	17.8874	26.0054	21.188	21.6936	0.435628	0.735915	normal	0.00012375	-2.18456	down	0.00442265	-1.42842	down	PREDICTED: trihelix transcription factor GT-1-like [Nelumbo nucifera]
NNU_24145	0.579271	0.55529	0.422506	0.519022	3.68983	3.11239	3.61203	3.47141	11.94	3.03765	3.95041	6.30934	1.62509e-05	2.85195	up	0.066127	-3.68727	normal	0.685055	-0.810502	normal	PREDICTED: NAC domain-containing protein 45-like [Nelumbo nucifera]
NNU_24262	10.793	8.80058	10.3937	9.99574	15.8627	14.3295	12.1027	14.0983	23.7209	19.9797	27.1255	23.6087	0.620478	0.5121	normal	0.0476309	-1.20944	down	0.290082	-0.674863	normal	PREDICTED: probable transcription factor KAN2 [Nelumbo nucifera]
NNU_24270	3.19116	4.68805	2.18299	3.35407	3.31908	3.76804	4.41502	3.83404	1.72758	1.10557	1.86154	1.5649	0.991054	0.180436	normal	0.147334	1.10064	normal	0.0274879	1.30509	up	PREDICTED: homeobox-leucine zipper protein ROC3-like isoform X1 [Nelumbo nucifera]
NNU_24353	10.834	3.90173	2.81989	5.85187	5.55591	9.50798	13.8314	9.63176	1.3669	0.963167	0.999321	1.1098	0.88502	0.665888	normal	0.139149	2.5592	normal	7.53739e-05	3.24729	up	PREDICTED: NAC domain-containing protein 8-like isoform X2 [Nelumbo nucifera]
NNU_24362	12.2668	15.8747	5.59395	11.2452	23.6406	31.0186	22.7298	25.7963	18.3901	6.02997	19.2485	14.5562	0.0060579	1.18376	up	0.747259	-0.418215	normal	0.177856	0.78953	normal	PREDICTED: probable transcription factor GLK1 isoform X2 [Nelumbo nucifera]
NNU_24518	9.49362	9.0236	12.1956	10.2376	14.2894	18.359	21.2188	17.9557	2.8955	1.60484	1.26	1.92011	0.11201	0.795173	normal	9.87849e-05	2.42484	up	2.88322e-12	3.24597	up	PREDICTED: protein ATAF2 [Nelumbo nucifera]
NNU_24727	1.1161	1.90309	1.56822	1.52914	2.13659	2.90683	6.09761	3.71368	3.39283	5.89895	11.1717	6.82116	0.543949	1.0279	normal	0.0437444	-2.64919	down	0.234271	-1.59769	normal	PREDICTED: ethylene-responsive transcription factor ERF014 [Nelumbo nucifera]
NNU_24843	0.77086	1.41759	2.78629	1.65825	10.2785	6.00152	11.6506	9.31021	351.433	176.725	309.002	279.053	0.000115021	2.51314	up	3.93592e-21	-7.42415	down	1.63676e-12	-4.88354	down	PREDICTED: myb-like protein X [Nelumbo nucifera]
NNU_25068	3.85059	3.37687	1.92629	3.05125	11.9186	16.0046	22.3236	16.7489	20.4144	9.14658	19.8277	16.4629	4.45137e-05	2.44781	up	0.000808604	-2.46258	down	0.999507	0.0105286	normal	PREDICTED: transcription factor MYB1R1-like [Nelumbo nucifera]
NNU_25308	0.781893	0.388711	0.224728	0.465111	2.39339	1.16404	2.26848	1.94197	2.85901	1.14773	2.33369	2.11348	0.00565478	2.0429	up	0.0129666	-2.16832	down	0.956173	-0.104096	normal	PREDICTED: trihelix transcription factor PTL [Nelumbo nucifera]
NNU_25539	25.0476	20.1485	24.3815	23.1925	15.0855	19.6834	21.6718	18.8136	8.83076	8.28559	7.02967	8.04867	0.709808	-0.39057	normal	0.00037373	1.85305	up	0.0015127	1.4862	up	PREDICTED: uncharacterized protein At4g06598 isoform X1 [Nelumbo nucifera]
NNU_25577	15.1232	16.8846	8.30752	13.4384	12.3798	12.5969	11.2204	12.0657	7.13247	4.89982	5.71765	5.91665	0.997386	-0.123906	normal	0.0387841	1.21343	up	0.030744	1.11174	up	PREDICTED: nuclear transcription factor Y subunit A-10-like isoform X3 [Nelumbo nucifera]
NNU_25590	19.5934	16.8599	19.9952	18.8162	23.5557	22.0977	21.5473	22.4002	8.50665	8.37341	7.86683	8.24896	0.934404	0.275742	normal	0.0698682	1.19684	normal	0.00296135	1.49517	up	PREDICTED: putative axial regulator YABBY 2 isoform X2 [Nelumbo nucifera]
NNU_25861	2.36034	0.310118	0.551907	1.07412	2.64236	4.41938	4.48207	3.84793	11.6468	5.10309	13.6872	10.1457	0.0441113	1.66271	up	0.00133838	-3.06341	down	0.123179	-1.37633	normal	PREDICTED: transcription factor MYB108-like [Nelumbo nucifera]
NNU_25984	2.24322	0.96238	0.958533	1.38805	6.40893	9.75641	6.27144	7.47893	27.8175	12.4842	25.1638	21.8218	0.000241569	2.37418	up	8.77103e-06	-4.08244	down	0.035095	-1.68558	down	PREDICTED: transcription factor bHLH36-like [Nelumbo nucifera]
NNU_26051	2.86926	1.66347	0.74065	1.75779	4.59807	7.1015	8.31066	6.67007	27.0118	9.48646	21.2612	19.2532	0.00118881	1.91162	up	0.000332708	-3.44035	down	0.0899921	-1.5044	normal	PREDICTED: uncharacterized protein LOC104592058 [Nelumbo nucifera]
NNU_26108	0	0.018976	0	0.00632533	0.791768	0.46946	0.298442	0.51989	3.1166	0.241922	2.13098	1.82983	--	--	--	0.000964858	-1.81543	down	0.377669	-1.80521	normal	PREDICTED: transcription factor FER-LIKE IRON DEFICIENCY-INDUCED TRANSCRIPTION FACTOR-like [Nelumbo nucifera]
NNU_26403	0.878596	2.83157	6.11715	3.27577	106.677	44.5194	34.2668	61.8211	16.0422	59.0849	2.63385	25.9203	0.00677508	4.25665	up	0.332239	-3.03537	normal	0.497247	1.23808	normal	PREDICTED: ethylene-responsive transcription factor WIN1-like [Nelumbo nucifera]
NNU_26581	249.638	198.321	281.521	243.16	33.427	18.5722	24.0672	25.3555	22.4346	10.3582	15.0207	15.9378	7.71276e-21	-3.42422	down	2.66157e-14	3.87772	up	0.5917	0.476015	normal	MADS-box transcription factor [Larix sibirica]
Nelumbo_nucifera_newGene_1348	0.0709556	0.0249905	0	0.031982	0.0732399	0.0804898	0.0710649	0.0749315	1.51936	1.22962	1.66492	1.4713	--	--	--	6.11586e-06	-6.10564	down	4.28202e-05	-4.49891	down	PREDICTED: transcription factor bHLH66 [Nelumbo nucifera]
Nelumbo_nucifera_newGene_1970	0.212132	0.47936	0.207936	0.299809	0.818353	0.596316	0.447476	0.620715	0.0746565	0.0717294	0.15322	0.0998686	0.549896	1.08928	normal	--	--	--	0.0131544	2.7669	up	PREDICTED: uncharacterized protein LOC104612962 [Nelumbo nucifera]
Nelumbo_nucifera_newGene_2503	0	0.0291012	0	0.0097004	0.0554291	0.0928966	0	0.0494419	2.58927	0	2.00048	1.52992	--	--	--	0.00860347	-4.95158	down	0.056588	-5.2956	normal	PREDICTED: probable WRKY transcription factor 40 [Nelumbo nucifera]
